# Supplementary material for: Arterial carboxyhaemoglobin levels in children admitted to PICU: A retrospective observational study
Source: PLoS One. 2019 Mar 7;14(3):e0209452. doi: 10.1371/journal.pone.0209452 (PMC6405068; doi:10.1371/journal.pone.0209452)
Supplement: S2 File — Carboxyhaemoglobin data with patient and time details modified to de-identify patients. (CSV) [file pone.0209452.s002.CSV]

alias	COHb (%)	aliascharttime	Age (days)	Sex	PIM3	Renal replacement	Discharge status	PaO2 (kPa)	FiO2	PF (mmHg)	Minute Volume (L/min)
1	1.3	21/03/2054 22:21	138	Female	0.041919999	No	Alive		0.3		1.26
2	1.5	09/06/2024 11:40	0	Male	0.481860012	No	Alive	8.69	0.21	314.4952381	0.09
2	1.7	09/06/2024 13:27	0	Male	0.481860012	No	Alive	11.7	0.21	423.4285714	0.09
2	1.4	09/06/2024 14:32	0	Male	0.481860012	No	Alive	6.77	0.21	245.0095238	0.09
2	1	09/06/2024 16:13	0	Male	0.481860012	No	Alive	6.98	0.21	252.6095238	0.09
2	2	13/06/2024 09:08	0	Male	0.236799112	No	Alive	6.65	0.21	240.6666667	0.14
3	1.1	30/04/2111 17:37	0	Female	0.282409996	No	Alive	7.93	0.45	133.9288889	0.45
3	1	01/05/2111 07:33	0	Female	0.282409996	No	Alive	10.2	0.51	152	0.45
4	0.4	07/06/2093 07:13	38	Female	0.00625	No	Alive	10	0.6	126.6666667	0.76
5	0.7	31/01/2096 18:30	590	Male	0.049279999	No	Alive	13.6	0.21	492.1904762	1.64
5	0.6	31/01/2096 22:03	590	Male	0.049279999	No	Alive	16.3	0.24	516.1666667	1.58
6	1.3	08/06/2079 12:37	1039	Female	0.282519996	No	Alive	5.31	1	40.356	3.79
6	1.6	08/06/2079 13:30	1039	Female	0.282519996	No	Alive	5.28	1	40.128	3.79
7	1.5	18/10/2120 11:12	558	Male	0.02778	No	Alive	12.8	0.3	324.2666667	2
8	1.2	17/10/2042 13:04	33	Female	0.261909992	No	Alive	21.1	0.5	320.72	0.41
8	0.9	17/10/2042 13:41	33	Female	0.261909992	No	Alive	36.6	0.5	556.32	0.41
8	0.2	17/10/2042 14:51	33	Female	0.261909992	No	Alive	32	0.5	486.4	0.41
9	1.1	22/07/2109 00:28	3210	Female	0.171680003	No	Alive	13.9	0.35	301.8285714	7.74
10	1.7	18/12/2060 13:18	193	Female	0.02385	No	Alive	54.6	0.45	922.1333333	1.9
11	1.4	17/08/2123 08:38	0	Female	0.078440003	No	Alive	47.2	0.45	797.1555556	0.43
11	1.4	17/08/2123 08:56	0	Female	0.078440003	No	Alive	22.8	0.45	385.0666667	0.43
11	1.3	17/08/2123 09:25	0	Female	0.078440003	No	Alive	36.8	0.45	621.5111111	0.43
11	1.3	17/08/2123 09:55	0	Female	0.078440003	No	Alive	42.6	0.45	719.4666667	0.43
12	1.2	16/12/2083 17:52	1	Male	0.09488	No	Alive	9.03	0.97	70.75051546	0.49
12	1.1	17/12/2083 08:08	1	Male	0.09488	No	Alive	11.1	0.95	88.8	0.49
12	0.9	17/12/2083 18:43	1	Male	0.09488	No	Alive	20.4	0.98	158.2040816	0.49
12	1.4	18/12/2083 08:10	1	Male	0.09488	No	Alive		0.7		0.49
12	1.4	18/12/2083 16:21	1	Male	0.09488	No	Alive	10.8	0.92	89.2173913	0.49
12	1.4	19/12/2083 07:31	1	Male	0.09488	No	Alive	10.3	0.6	130.4666667	0.49
12	1.5	19/12/2083 20:04	1	Male	0.09488	No	Alive	9.25	0.48	146.4583333	0.49
12	1.2	20/12/2083 15:21	1	Male	0.09488	No	Alive	9	0.51	134.1176471	0.49
12	1.4	21/12/2083 07:21	1	Male	0.09488	No	Alive	9.73	0.56	132.05	0.49
12	1.2	21/12/2083 16:28	1	Male	0.09488	No	Alive	10.8	0.52	157.8461538	0.49
12	1.4	22/12/2083 12:01	1	Male	0.09488	No	Alive	10.7	0.47	173.0212766	0.49
13	1.4	19/04/2016 22:43	409	Male	0.184959993	No	Alive	18.5	0.4	351.5	2.82
12	3.2	23/12/2083 07:46	1	Male	0.09488	No	Alive	8.37	0.5	127.224	0.49
14	0.8	25/06/2046 03:37	0	Male	0.085940003	No	Alive	51.4	0.28	1395.142857	0.57
14	0.8	25/06/2046 05:00	0	Male	0.085940003	No	Alive	34.4	0.28	933.7142857	0.57
15	0.9	31/12/2025 19:02	4	Male	0.04507	No	Alive	18.9	0.55	261.1636364	0.67
15	1.2	02/01/2026 21:22	4	Male	0.04507	No	Alive	8	0.55	110.5454545	0.67
15	1.4	03/01/2026 10:24	4	Male	0.04507	No	Alive	7.93	0.51	118.172549	0.65
16	1	21/10/2059 12:38	0	Male	0.033300001	No	Alive	32.7	0.4	621.3	0.55
16	0.9	21/10/2059 13:32	0	Male	0.033300001	No	Alive	20.5	0.4	389.5	0.55
15	1	04/01/2026 10:15	4	Male	0.04507	No	Alive	8.76	0.48	138.7	0.9
15	2.5	04/01/2026 23:07	4	Male	0.04507	No	Alive	10.2	0.5	155.04	0.82
15	2.3	05/01/2026 10:59	4	Male	0.04507	No	Alive	12.7	0.52	185.6153846	1.2
17	1	19/11/2032 02:40	5077	Male	0.177420005	No	Alive	6.8	0.77	67.11688312	7.27
17	1.1	19/11/2032 13:23	5077	Male	0.177420005	No	Alive	24.3	0.4	461.7	7.27
18	1.3	05/02/2069 11:06	7	Female	0.06825	No	Alive	35.6	0.3	901.8666667	0.59
18	0.9	05/02/2069 11:58	7	Female	0.06825	No	Alive	23.3	0.3	590.2666667	0.59
18	1.5	05/02/2069 12:43	7	Female	0.06825	No	Alive	23.5	0.3	595.3333333	0.59
18	1.7	05/02/2069 13:08	7	Female	0.06825	No	Alive	60	0.3	1520	0.59
18	1.1	06/02/2069 03:57	7	Female	0.06825	No	Alive	15.9	0.3	402.8	0.56
19	1.5	28/02/2080 05:26	2434	Male	0.065729998	No	Alive	20.7	0.6	262.2	2.53
19	1.8	28/02/2080 06:40	2434	Male	0.065729998	No	Alive	9.49	0.6	120.2066667	2.53
19	1.7	28/02/2080 07:23	2434	Male	0.065729998	No	Alive	13	0.6	164.6666667	2.53
20	1.3	26/01/2086 20:34	0	Female	0.111309998	No	Alive	7.59	0.45	128.1866667	0.73
21	1	16/06/2120 14:42	1	Male	0.023429999	No	Dead	33.1	0.4	628.9	0.97
21	1.2	16/06/2120 15:41	1	Male	0.023429999	No	Dead	29.7	0.4	564.3	0.97
21	1.5	16/06/2120 16:50	1	Male	0.023429999	No	Dead	25.7	0.4	488.3	0.97
21	1.2	16/06/2120 17:45	1	Male	0.023429999	No	Dead	25.2	0.4	478.8	0.97
21	1.1	16/06/2120 18:01	1	Male	0.023429999	No	Dead	26.6	0.4	505.4	0.97
22	1	14/05/2095 07:43	2472	Female	0.00743	No	Alive	37.1	0.3	939.8666667	2.98
22	1.2	14/05/2095 08:46	2472	Female	0.00743	No	Alive	26.7	0.3	676.4	2.98
23	0.7	06/05/2067 08:53	2769	Male	0.144240007	No	Alive	9.27	0.9	78.28	7.27
24	3.1	25/11/2068 12:51	457	Female	0.00142	No	Alive	13.3	0.25	404.32	1.73
24	2.6	25/11/2068 16:11	457	Female	0.00142	No	Alive	11.2	0.25	340.48	1.6
25	1.4	01/08/2106 07:03	27	Male	0.076949999	No	Alive	58.7	0.32	1394.125	0.31
26	1.1	16/08/2113 05:19	0	Female	0.106969997	No	Alive	44.8	0.21	1621.333333	0.12
26	1.2	16/08/2113 05:54	0	Female	0.106969997	No	Alive	8.61	0.33	198.2909091	0.32
26	1.2	16/08/2113 06:26	0	Female	0.106969997	No	Alive	8.13	0.33	187.2363636	0.32
27	1	31/05/2094 20:40	14	Female	0.125870004	No	Dead	6.64	0.97	52.02474227	0.24
27	1.2	03/06/2094 17:46	14	Female	0.125870004	No	Dead	6.36	0.54	89.51111111
28	1	16/08/2095 01:41	1	Female	0.115350001	No	Alive	5.08	1	38.608	0.53
27	1.1	04/06/2094 15:51	14	Female	0.125870004	No	Dead	5.6	1	42.56
29	0.9	01/09/2123 18:37	2189	Male	0.01465	No	Alive	17.8	0.5	270.56	2.72
30	1.2	15/11/2041 15:48	539	Male	0.00944	No	Alive	38.3	0.4	727.7	1.67
30	1.5	15/11/2041 17:10	539	Male	0.00944	No	Alive	32.7	0.4	621.3	1.67
30	1.3	15/11/2041 17:51	539	Male	0.00944	No	Alive	33.6	0.4	638.4	1.67
31	0.7	19/09/2067 07:07	1048	Male	0.0067	No	Alive	6.55	0.6	82.96666667	5.38
32	1.4	11/06/2117 01:17	6	Male	0.186320007	No	Alive	18.7	0.37	384.1081081	0.26
31	0.9	23/09/2067 06:36	1048	Male	0.0067	No	Alive	8.32
33	0.8	09/04/2046 21:26	4111	Male	0.00709	No	Alive	32.6	0.5	495.52	8.6
33	1.3	09/04/2046 23:36	4111	Male	0.00709	No	Alive	28.7	0.5	436.24	8.6
34	1.6	24/10/2093 15:04	71	Male	0.119819999	No	Alive	24.7	0.25	750.88	0.92
35	0.5	18/06/2061 02:09	7	Female	0.01217	No	Alive	40.2	0.3	1018.4	0.42
35	0.5	18/06/2061 03:01	7	Female	0.01217	No	Alive	10.5	0.3	266	0.42
36	1.2	06/03/2121 19:21	1	Male	0.071529999	No	Alive	35	0.3	886.6666667	0.3
37	0.8	14/10/2100 17:13	2583	Male	0.03379	No	Dead	7.96	0.9	67.21777778
37	1	15/10/2100 03:58	2583	Male	0.03379	No	Dead	5.14	1	39.064
38	0.9	24/10/2082 17:10	351	Male	0.084490001	No	Dead	11	0.7	119.4285714	1.95
37	1	15/10/2100 16:58	2583	Male	0.03379	No	Dead	6.22	1	47.272
39	1.4	26/06/2103 10:25	6164	Female	0.0027	No	Alive	32.3	0.21	1168.952381
39	1.3	26/06/2103 11:40	6164	Female	0.0027	No	Alive	27.9	0.21	1009.714286
39	1.4	26/06/2103 13:08	6164	Female	0.0027	No	Alive	25.7	0.21	930.0952381
39	1.7	26/06/2103 14:40	6164	Female	0.0027	No	Alive	25.9	0.21	937.3333333
37	0.9	16/10/2100 01:04	2583	Male	0.03379	No	Dead	8.27	1	62.852
38	1.4	25/10/2082 04:45	351	Male	0.084490001	No	Dead	8.72	0.84	78.8952381	1.95
37	0.8	16/10/2100 15:39	2583	Male	0.03379	No	Dead	12.2	0.79	117.3670886
38	1.1	25/10/2082 19:01	351	Male	0.084490001	No	Dead	7.85	0.65	91.78461538	1.95
37	1.6	17/10/2100 00:51	2583	Male	0.03379	No	Dead	8.48	0.65	99.15076923
38	1.1	26/10/2082 06:43	351	Male	0.084490001	No	Dead	7.09	0.97	55.55051546	1.95
38	1.4	26/10/2082 19:55	351	Male	0.084490001	No	Dead	8.66	0.7	94.02285714	1.95
40	0.9	20/05/2093 11:15	2847	Male	0.101879999	No	Alive	45.5	0.3	1152.666667	4.71
40	1	20/05/2093 12:02	2847	Male	0.101879999	No	Alive	45.1	0.3	1142.533333	4.71
41	0.9	14/11/2107 06:32	1	Male	0.221970007	No	Alive	5.16	1	39.216	0.86
42	0.9	02/02/2028 05:31	361	Female	0.058449998	No	Alive	36	0.5	547.2	1.78
42	1.3	02/02/2028 06:48	361	Female	0.058449998	No	Alive	19.5	0.5	296.4	1.78
43	1	09/07/2124 05:02	5	Male	0.05765	No	Alive	13	0.5	197.6	1.2
44	1.7	20/07/2105 12:03	97	Female	0.09482	No	Alive	4.18	0.4	79.42	0.44
45	0.7	20/11/2032 01:19	0	Male	0.06741	No	Alive	12.1	0.65	141.4769231	0.45
46	1	17/04/2026 12:30	4561	Male	0.01213	No	Alive	36.5	0.4	693.5	6.47
46	0.9	17/04/2026 13:28	4561	Male	0.01213	No	Alive	38.7	0.4	735.3	6.47
45	0.9	20/11/2032 18:27	0	Male	0.06741	No	Alive	8.61	0.65	100.6707692	0.45
46	1	18/04/2026 03:06	4561	Male	0.01213	No	Alive	38.8	0.25	1179.52	9.16
46	1.1	18/04/2026 04:14	4561	Male	0.01213	No	Alive	38.4	0.25	1167.36	9.16
47	1.7	18/05/2056 18:43	4461	Female	0.020740001	No	Alive	12	0.6	152	7.96
47	2	18/05/2056 20:08	4461	Female	0.020740001	No	Alive	11.1	0.6	140.6	7.96
48	2.2	20/05/2028 17:23	1	Male	0.146229997	No	Alive	10.1	0.3	255.8666667	1.1
47	1.7	21/05/2056 14:42	4461	Female	0.020740001	No	Alive	33.6	0.3	851.2	8.54
49	1.4	09/12/2034 17:04	7	Female	0.287019998	No	Dead	10.4	0.54	146.3703704
50	1.4	01/06/2068 11:18	11	Female	0.356429994	No	Alive	6.97	0.49	108.1061224	0.3
50	1.8	01/06/2068 11:37	11	Female	0.356429994	No	Alive	15.2	0.49	235.755102	0.3
50	2.5	01/06/2068 11:49	11	Female	0.356429994	No	Alive	11.3	0.49	175.2653061	0.3
50	2.4	01/06/2068 12:15	11	Female	0.356429994	No	Alive	14.5	0.49	224.8979592	0.3
50	2.5	01/06/2068 12:44	11	Female	0.356429994	No	Alive	10.1	0.49	156.6530612	0.3
49	1.3	10/12/2034 11:49	7	Female	0.287019998	No	Dead	10.9	0.5	165.68
49	1.4	10/12/2034 13:25	7	Female	0.287019998	No	Dead	9.21	0.35	199.9885714
49	1.3	10/12/2034 18:39	7	Female	0.287019998	No	Dead	16.1	0.4	305.9
51	0.7	31/08/2103 03:01	9	Male	0.072659999	No	Alive	15.4	0.21	557.3333333	0.34
52	1.4	02/12/2122 17:33	36	Female	0.186059996	No	Alive	5.93	0.45	100.1511111	0.12
52	1.4	02/12/2122 19:31	36	Female	0.186059996	No	Alive	6.09	0.5	92.568	0.17
52	1.4	02/12/2122 20:07	36	Female	0.186059996	No	Alive	5.87	0.5	89.224	0.17
50	2.2	03/06/2068 17:13	11	Female	0.356429994	No	Alive	4.44	0.3	112.48	0.19
50	2.4	03/06/2068 18:36	11	Female	0.356429994	No	Alive	6.35	0.28	172.3571429	0.09
51	0.8	31/08/2103 08:34	9	Male	0.072659999	No	Alive	10.7	0.21	387.2380952	0.32
50	2.4	03/06/2068 19:53	11	Female	0.356429994	No	Alive	7.85	0.28	213.0714286	0.14
52	1.3	02/12/2122 23:27	36	Female	0.186059996	No	Alive	7.38	0.48	116.85	0.13
50	2.1	04/06/2068 00:53	11	Female	0.356429994	No	Alive	8.72	0.3	220.9066667	0.18
51	0.9	31/08/2103 14:18	9	Male	0.072659999	No	Alive	8.34
50	2.5	04/06/2068 02:48	11	Female	0.356429994	No	Alive	7.32	0.3	185.44	0.2
51	0.6	31/08/2103 16:31	9	Male	0.072659999	No	Alive	12
53	0.4	16/09/2037 11:17	1069	Female	0.061790001	No	Alive	24.3	0.5	369.36	3.84
54	1.6	21/08/2117 02:38	2102	Male	0.031640001	No	Dead	23.3	0.5	354.16	4.26
54	1.6	21/08/2117 03:27	2102	Male	0.031640001	No	Dead	14.6	0.5	221.92	4.26
51	0.8	31/08/2103 20:50	9	Male	0.072659999	No	Alive	11.6
50	2.5	04/06/2068 08:44	11	Female	0.356429994	No	Alive	8.2	0.3	207.7333333	0.2
54	0.9	21/08/2117 06:11	2102	Male	0.031640001	No	Dead	16.3	0.5	247.76	4.26
53	0.7	16/09/2037 18:34	1069	Female	0.061790001	No	Alive	13.6	0.4	258.4	3.86
53	1	16/09/2037 19:16	1069	Female	0.061790001	No	Alive	15.5	0.4	294.5	3.48
52	1.5	03/12/2122 16:14	36	Female	0.186059996	No	Alive	6.12	0.35	132.8914286	0.14
50	2.5	04/06/2068 15:55	11	Female	0.356429994	No	Alive	6.87	0.3	174.04	0.14
51	0.5	01/09/2103 05:52	9	Male	0.072659999	No	Alive	9.18
52	1.5	03/12/2122 20:31	36	Female	0.186059996	No	Alive	6.25	0.4	118.75	0.17
53	0.9	17/09/2037 01:30	1069	Female	0.061790001	No	Alive	11	0.5	167.2	4.2
50	2.4	04/06/2068 19:31	11	Female	0.356429994	No	Alive	6.95	0.3	176.0666667	0.17
52	1.5	03/12/2122 23:19	36	Female	0.186059996	No	Alive	7.25	0.37	148.9189189	0.11
53	1.1	17/09/2037 03:20	1069	Female	0.061790001	No	Alive	8.64	0.45	145.92	3.4
55	0.6	27/11/2068 01:38	1707	Female	0.152400002	No	Alive	14.8	0.25	449.92	2.98
51	0.8	01/09/2103 10:30	9	Male	0.072659999	No	Alive	10.6
53	0.6	17/09/2037 06:12	1069	Female	0.061790001	No	Alive	20.8	0.45	351.2888889	3.1
52	1.1	04/12/2122 03:40	36	Female	0.186059996	No	Alive	8.49	0.44	146.6454545	0.11
53	1	17/09/2037 07:20	1069	Female	0.061790001	No	Alive	9.9	0.3	250.8	3.13
50	2.2	05/06/2068 02:07	11	Female	0.356429994	No	Alive	7.91	0.26	231.2153846	0.2
50	1.9	05/06/2068 05:23	11	Female	0.356429994	No	Alive	6.96	0.3	176.32	0.2
53	0.5	17/09/2037 12:37	1069	Female	0.061790001	No	Alive	13.6	0.35	295.3142857	3.07
56	0.2	03/06/2042 05:05	4070	Male	0.035810001	No	Alive	35.2	0.5	535.04	8.35
52	1.3	04/12/2122 10:40	36	Female	0.186059996	No	Alive	9.02	0.57	120.2666667	0.11
53	0.7	17/09/2037 15:04	1069	Female	0.061790001	No	Alive	10	0.25	304	4.16
50	2.2	05/06/2068 10:01	11	Female	0.356429994	No	Alive	11.9	0.3	301.4666667	0.25
53	1	17/09/2037 18:52	1069	Female	0.061790001	No	Alive	15.5	0.35	336.5714286	3.17
50	2.3	05/06/2068 14:23	11	Female	0.356429994	No	Alive	6.05	0.3	153.2666667	0.16
53	0.6	18/09/2037 01:24	1069	Female	0.061790001	No	Alive	7.37	0.65	86.17230769	4.09
50	2.2	05/06/2068 19:16	11	Female	0.356429994	No	Alive	6.59	0.3	166.9466667	0.12
56	0.7	03/06/2042 19:06	4070	Male	0.035810001	No	Alive	26.9	0.4	511.1	6.64
50	2.2	05/06/2068 20:48	11	Female	0.356429994	No	Alive	6.79	0.3	172.0133333	0.19
53	1	18/09/2037 07:22	1069	Female	0.061790001	No	Alive	9.9	0.6	125.4	4.09
57	1.5	23/02/2104 17:17	3089	Female	0.047970001	No	Alive	13.2	0.25	401.28	4.7
53	0.7	18/09/2037 08:55	1069	Female	0.061790001	No	Alive	11	0.45	185.7777778	3.47
56	0.9	04/06/2042 01:09	4070	Male	0.035810001	No	Alive	11.6	0.21	419.8095238	5.6
50	2.1	06/06/2068 02:46	11	Female	0.356429994	No	Alive	6.1	0.36	128.7777778	0.22
57	1.2	23/02/2104 19:11	3089	Female	0.047970001	No	Alive	15.7	0.25	477.28	4.9
57	0.9	23/02/2104 20:11	3089	Female	0.047970001	No	Alive	15.9	0.25	483.36	4.7
57	1.6	23/02/2104 21:56	3089	Female	0.047970001	No	Alive	16	0.25	486.4	4.7
53	0.4	18/09/2037 12:58	1069	Female	0.061790001	No	Alive	10	0.3	253.3333333	3.24
50	2.1	06/06/2068 08:38	11	Female	0.356429994	No	Alive	7.1	0.32	168.625	0.15
57	1.4	24/02/2104 00:44	3089	Female	0.047970001	No	Alive	15	0.25	456	4.8
56	0.6	04/06/2042 07:51	4070	Male	0.035810001	No	Alive	11.3	0.35	245.3714286	6.75
53	0.4	18/09/2037 16:12	1069	Female	0.061790001	No	Alive	12.1	0.3	306.5333333	3.49
56	0.5	04/06/2042 09:13	4070	Male	0.035810001	No	Alive	14.8	0.3	374.9333333	5.42
58	1.3	26/11/2027 23:15	2894	Male	0.058619998	No	Alive	8.49	0.35	184.3542857	6.72
56	0.5	04/06/2042 10:48	4070	Male	0.035810001	No	Alive	20	0.3	506.6666667	6.19
50	2.1	06/06/2068 13:43	11	Female	0.356429994	No	Alive	6.77	0.29	177.4206897	0.23
57	1.2	24/02/2104 06:25	3089	Female	0.047970001	No	Alive	13.6	0.25	413.44	4.7
53	0.7	18/09/2037 21:38	1069	Female	0.061790001	No	Alive	11.1	0.35	241.0285714	2.61
56	0.7	04/06/2042 15:26	4070	Male	0.035810001	No	Alive	13.7	0.25	416.48	6.26
56	0.7	04/06/2042 17:02	4070	Male	0.035810001	No	Alive	14.8	0.21	535.6190476	6.28
50	2.1	06/06/2068 19:23	11	Female	0.356429994	No	Alive	5.5	0.28	149.2857143	0.24
56	0.7	04/06/2042 18:39	4070	Male	0.035810001	No	Alive	13.2	0.21	477.7142857	6.28
50	2.1	06/06/2068 20:45	11	Female	0.356429994	No	Alive	4.81	0.28	130.5571429	0.19
53	0.7	19/09/2037 04:17	1069	Female	0.061790001	No	Alive	9.89	0.3	250.5466667	3.53
56	0.7	04/06/2042 20:50	4070	Male	0.035810001	No	Alive	11.1	0.21	401.7142857	6.21
57	1.2	24/02/2104 14:21	3089	Female	0.047970001	No	Alive	14.5	0.25	440.8	5.1
53	0.7	19/09/2037 07:30	1069	Female	0.061790001	No	Alive	12.5	0.3	316.6666667	3.9
57	1.1	24/02/2104 19:20	3089	Female	0.047970001	No	Alive	14.9	0.25	452.96	5
56	0.6	05/06/2042 02:30	4070	Male	0.035810001	No	Alive	23.3	0.21	843.2380952	6.06
53	0.8	19/09/2037 10:35	1069	Female	0.061790001	No	Alive	10.9	0.3	276.1333333	3.4
50	1.8	07/06/2068 04:55	11	Female	0.356429994	No	Alive	7.29	0.29	191.0482759	0.21
53	0.9	19/09/2037 13:19	1069	Female	0.061790001	No	Alive	9.95	0.3	252.0666667	2.84
56	0.8	05/06/2042 07:00	4070	Male	0.035810001	No	Alive	10.4	0.21	376.3809524	6.1
57	1.2	25/02/2104 00:37	3089	Female	0.047970001	No	Alive	15.8	0.25	480.32	5.2
50	1.8	07/06/2068 10:05	11	Female	0.356429994	No	Alive	8.64	0.31	211.8193548	0.17
59	1.2	18/10/2097 19:05	931	Male	0.0048	No	Alive	28	0.35	608	3.62
50	1.9	07/06/2068 13:29	11	Female	0.356429994	No	Alive	6.76	0.32	160.55	0.25
59	1.3	18/10/2097 20:01	931	Male	0.0048	No	Alive	20.5	0.35	445.1428571	3.62
53	0.6	19/09/2037 21:07	1069	Female	0.061790001	No	Alive	11	0.4	209
59	1.3	18/10/2097 20:47	931	Male	0.0048	No	Alive	29.1	0.35	631.8857143	3.62
56	0.7	05/06/2042 13:48	4070	Male	0.035810001	No	Alive	14.4	0.25	437.76	6.86
60	0.7	16/12/2023 08:04	1	Male	0.107479997	No	Alive	7.54	0.88	65.11818182	0.99
60	0.3	16/12/2023 08:49	1	Male	0.107479997	No	Alive	11.8	0.88	101.9090909	0.99
50	1.9	07/06/2068 18:38	11	Female	0.356429994	No	Alive	5.46	0.26	159.6	0.26
56	1	05/06/2042 18:21	4070	Male	0.035810001	No	Alive	11.5	0.21	416.1904762	5.51
60	0.1	16/12/2023 10:32	1	Male	0.107479997	No	Alive	24.7	0.98	191.5510204	0.99
50	1.9	07/06/2068 20:38	11	Female	0.356429994	No	Alive	8.37	0.26	244.6615385	0.14
56	0.8	05/06/2042 20:29	4070	Male	0.035810001	No	Alive	11.4	0.21	412.5714286	5.55
60	0.2	16/12/2023 12:39	1	Male	0.107479997	No	Alive	19.4	0.85	173.4588235	0.99
59	0.6	19/10/2097 04:54	931	Male	0.0048	No	Alive		0.3		2.37
50	1.8	08/06/2068 00:32	11	Female	0.356429994	No	Alive	7.38	0.36	155.8	0.2
60	0.2	16/12/2023 15:27	1	Male	0.107479997	No	Alive	16.2	0.85	144.8470588	0.99
56	1.2	05/06/2042 23:54	4070	Male	0.035810001	No	Alive	10.9	0.21	394.4761905	5.36
60	0.3	16/12/2023 18:10	1	Male	0.107479997	No	Alive	10.9	0.85	97.45882353	0.99
56	1.2	06/06/2042 02:36	4070	Male	0.035810001	No	Alive	11.3	0.21	408.952381	5.22
50	1.7	08/06/2068 05:33	11	Female	0.356429994	No	Alive	9.29	0.32	220.6375	0.28
60	0.1	16/12/2023 20:02	1	Male	0.107479997	No	Alive	21.5	0.79	206.835443	0.99
56	1.2	06/06/2042 04:48	4070	Male	0.035810001	No	Alive	10.4	0.21	376.3809524	2.41
56	1.2	06/06/2042 05:49	4070	Male	0.035810001	No	Alive	8.99	0.21	325.352381	6.04
60	0.8	16/12/2023 21:41	1	Male	0.107479997	No	Alive	14	0.78	136.4102564	0.99
56	1.1	06/06/2042 06:29	4070	Male	0.035810001	No	Alive	11.4	0.21	412.5714286	6.71
56	1.2	06/06/2042 07:29	4070	Male	0.035810001	No	Alive	9.78	0.21	353.9428571	5.98
60	0.3	17/12/2023 00:09	1	Male	0.107479997	No	Alive	14	0.79	134.6835443	0.99
60	0.3	17/12/2023 01:14	1	Male	0.107479997	No	Alive	12.4	0.72	130.8888889	0.99
50	1.9	08/06/2068 10:56	11	Female	0.356429994	No	Alive	5.41	0.35	117.4742857	0.45
50	2	08/06/2068 12:21	11	Female	0.356429994	No	Alive	7.21	0.38	144.2	0.22
56	1.1	06/06/2042 10:59	4070	Male	0.035810001	No	Alive	10.9	0.21	394.4761905	6.38
60	0.4	17/12/2023 02:58	1	Male	0.107479997	No	Alive	12.1	0.72	127.7222222	0.99
60	0.6	17/12/2023 05:09	1	Male	0.107479997	No	Alive	9.97	0.66	114.8060606	0.99
56	0.8	06/06/2042 14:41	4070	Male	0.035810001	No	Alive	11.7	0.21	423.4285714	5.57
56	0.7	06/06/2042 15:48	4070	Male	0.035810001	No	Alive	11.1	0.21	401.7142857	3.83
60	0.6	17/12/2023 07:47	1	Male	0.107479997	No	Alive	13.7	0.81	128.5432099	0.99
56	0.7	06/06/2042 16:35	4070	Male	0.035810001	No	Alive	12.5	0.21	452.3809524	4.44
60	0.6	17/12/2023 09:52	1	Male	0.107479997	No	Alive	10.2	0.6	129.2	0.99
56	0.9	06/06/2042 18:41	4070	Male	0.035810001	No	Alive	12	0.21	434.2857143	6.65
60	0.6	17/12/2023 12:15	1	Male	0.107479997	No	Alive	9.75	0.6	123.5	0.99
56	0.9	06/06/2042 21:44	4070	Male	0.035810001	No	Alive	8.58	0.21	310.5142857	5.17
60	0.6	17/12/2023 14:36	1	Male	0.107479997	No	Alive	11.2	0.6	141.8666667	0.99
60	0.5	17/12/2023 16:51	1	Male	0.107479997	No	Alive	13.3	0.59	171.3220339	0.99
56	0.6	07/06/2042 01:06	4070	Male	0.035810001	No	Alive	34.1	0.5	518.32	7.19
60	0.5	17/12/2023 19:29	1	Male	0.107479997	No	Alive	12	0.6	152	0.99
56	0.6	07/06/2042 03:39	4070	Male	0.035810001	No	Alive	19.3	0.3	488.9333333	8.59
56	0.7	07/06/2042 04:53	4070	Male	0.035810001	No	Alive	18.1	0.3	458.5333333	8.5
60	0.6	17/12/2023 21:23	1	Male	0.107479997	No	Alive	10	0.58	131.0344828	0.99
56	0.8	07/06/2042 07:00	4070	Male	0.035810001	No	Alive	14.5	0.26	423.8461538	5.99
60	0.6	17/12/2023 23:45	1	Male	0.107479997	No	Alive	9.96	0.56	135.1714286	0.99
60	0.6	18/12/2023 02:18	1	Male	0.107479997	No	Alive	10	0.51	149.0196078	0.99
56	0.9	07/06/2042 11:29	4070	Male	0.035810001	No	Alive	14.4	0.26	420.9230769	5.18
60	0.5	18/12/2023 04:42	1	Male	0.107479997	No	Alive	8.92	0.44	154.0727273	0.99
60	0.6	18/12/2023 06:49	1	Male	0.107479997	No	Alive	10.9	0.44	188.2727273	0.99
56	0.8	07/06/2042 15:16	4070	Male	0.035810001	No	Alive	26.1
60	0.6	18/12/2023 09:55	1	Male	0.107479997	No	Alive	10.7	0.4	203.3	0.99
56	0.9	07/06/2042 18:12	4070	Male	0.035810001	No	Alive	10.8
60	0.7	18/12/2023 12:00	1	Male	0.107479997	No	Alive	9.51	0.4	180.69	0.99
60	0.8	18/12/2023 13:18	1	Male	0.107479997	No	Alive	11.1	0.4	210.9	0.99
60	0.8	18/12/2023 15:36	1	Male	0.107479997	No	Alive	11	0.41	203.902439	0.99
56	1.1	07/06/2042 23:59	4070	Male	0.035810001	No	Alive	10.5
60	0.7	18/12/2023 18:42	1	Male	0.107479997	No	Alive	11.6	0.41	215.0243902	0.99
60	0.8	18/12/2023 20:40	1	Male	0.107479997	No	Alive	12.9	0.41	239.1219512	0.99
60	0.9	18/12/2023 21:27	1	Male	0.107479997	No	Alive	9.45	0.41	175.1707317	0.99
60	0.7	18/12/2023 23:17	1	Male	0.107479997	No	Alive	10.7	0.41	198.3414634	0.99
56	1.4	08/06/2042 08:29	4070	Male	0.035810001	No	Alive	10.6
60	0.7	19/12/2023 00:50	1	Male	0.107479997	No	Alive	10.5	0.41	194.6341463	0.99
60	0.8	19/12/2023 04:05	1	Male	0.107479997	No	Alive	10.8	0.41	200.195122	0.99
60	0.5	19/12/2023 07:13	1	Male	0.107479997	No	Alive	11.6	0.48	183.6666667	0.99
60	0.6	19/12/2023 09:17	1	Male	0.107479997	No	Alive	14	0.48	221.6666667	0.99
60	1.3	19/12/2023 12:30	1	Male	0.107479997	No	Alive	10.1	0.46	166.8695652	0.99
60	0.8	19/12/2023 15:14	1	Male	0.107479997	No	Alive	9.9	0.58	129.7241379	0.99
60	0.8	19/12/2023 16:53	1	Male	0.107479997	No	Alive	9.96	0.56	135.1714286	0.99
60	0.7	19/12/2023 18:15	1	Male	0.107479997	No	Alive	8.42	0.56	114.2714286	0.99
60	0.8	19/12/2023 20:39	1	Male	0.107479997	No	Alive	8.64	0.56	117.2571429	0.99
60	0.7	19/12/2023 23:46	1	Male	0.107479997	No	Alive	7.79	0.49	120.8244898	0.99
60	0.7	20/12/2023 02:46	1	Male	0.107479997	No	Alive	8.4	0.43	148.4651163	0.99
60	0.6	20/12/2023 05:04	1	Male	0.107479997	No	Alive	9.44	0.43	166.8465116	0.99
61	2	13/04/2049 15:06	30	Male	0.01426	No	Alive	8.2	0.35	178.0571429	1.9
60	0.9	20/12/2023 08:59	1	Male	0.107479997	No	Alive	8.11	0.53	116.2943396	0.99
61	1.8	13/04/2049 19:39	30	Male	0.01426	No	Alive	5.61	0.35	121.8171429	1.6
61	2	13/04/2049 20:11	30	Male	0.01426	No	Alive	8.89	0.35	193.04	1.6
60	0.8	20/12/2023 11:39	1	Male	0.107479997	No	Alive	8.81	0.57	117.4666667	0.99
61	1.9	13/04/2049 21:55	30	Male	0.01426	No	Alive	7.78	0.5	118.256	1.9
62	0.3	17/12/2097 16:25	366	Male	0.198080003	No	Alive	27	0.3	684	2.49
60	0.6	20/12/2023 13:15	1	Male	0.107479997	No	Alive	8.37	0.56	113.5928571	0.99
61	1.9	13/04/2049 23:03	30	Male	0.01426	No	Alive	10.5	0.4	199.5	2.31
62	0.5	17/12/2097 20:10	366	Male	0.198080003	No	Alive	18.5	0.3	468.6666667	2.18
60	0.5	20/12/2023 17:12	1	Male	0.107479997	No	Alive	11.7	0.56	158.7857143	0.99
61	1.5	14/04/2049 03:36	30	Male	0.01426	No	Alive	11.8	0.4	224.2	1.52
60	0.6	20/12/2023 20:01	1	Male	0.107479997	No	Alive	10.2	0.49	158.2040816	0.99
62	0.6	18/12/2097 01:16	366	Male	0.198080003	No	Alive	12.2	0.25	370.88	1.94
60	0.8	20/12/2023 22:43	1	Male	0.107479997	No	Alive	14.9	0.49	231.1020408	0.99
62	0.6	18/12/2097 04:49	366	Male	0.198080003	No	Alive	13.7	0.25	416.48	2.03
60	1	21/12/2023 01:42	1	Male	0.107479997	No	Alive	11	0.49	170.6122449	0.99
60	0.7	21/12/2023 03:52	1	Male	0.107479997	No	Alive	11.3	0.47	182.7234043	1.3
61	1.4	14/04/2049 16:01	30	Male	0.01426	No	Alive	9.49	0.4	180.31	1.54
62	0.7	18/12/2097 10:18	366	Male	0.198080003	No	Alive	13.1	0.21	474.0952381	1.84
60	0.6	21/12/2023 06:46	1	Male	0.107479997	No	Alive	12.7	0.4	241.3	0.8
61	1.4	14/04/2049 16:55	30	Male	0.01426	No	Alive	18.5	0.4	351.5	1.56
63	1.4	27/04/2070 13:15	204	Male	0.100139998	No	Alive	11.9	0.5	180.88	1.72
61	1.4	14/04/2049 19:10	30	Male	0.01426	No	Alive	7.79	0.5	118.408	1.33
60	0.7	21/12/2023 10:11	1	Male	0.107479997	No	Alive	8.96	0.34	200.2823529	1
61	1.4	14/04/2049 20:49	30	Male	0.01426	No	Alive	7.82	0.5	118.864	1.33
61	1.2	14/04/2049 22:23	30	Male	0.01426	No	Alive	9.6	0.6	121.6	1.33
60	0.9	21/12/2023 13:25	1	Male	0.107479997	No	Alive	10.4	0.36	219.5555556	1.1
61	1.1	15/04/2049 01:34	30	Male	0.01426	No	Alive	14.4	0.55	198.9818182	1.33
60	0.8	21/12/2023 16:03	1	Male	0.107479997	No	Alive	10.9	0.36	230.1111111	0.97
61	1.2	15/04/2049 04:17	30	Male	0.01426	No	Alive	18	0.55	248.7272727	1.33
60	0.9	21/12/2023 19:01	1	Male	0.107479997	No	Alive	8.41	0.35	182.6171429	0.94
61	1.4	15/04/2049 08:32	30	Male	0.01426	No	Alive	14.4	0.45	243.2	1.33
60	0.9	22/12/2023 00:04	1	Male	0.107479997	No	Alive	8.11	0.33	186.7757576	0.89
61	1.4	15/04/2049 11:24	30	Male	0.01426	No	Alive	9.2	0.4	174.8	1.33
64	1.6	08/02/2058 03:11	51	Male	0.031660002	No	Alive	31.7	0.41	587.6097561	1
60	0.8	22/12/2023 03:33	1	Male	0.107479997	No	Alive	10.1	0.36	213.2222222	0.85
64	1.9	08/02/2058 04:02	51	Male	0.031660002	No	Alive	19.3	0.41	357.7560976	1
64	1	08/02/2058 05:14	51	Male	0.031660002	No	Alive	29.8	0.41	552.3902439	1
61	1.6	15/04/2049 14:41	30	Male	0.01426	No	Alive	6.58	0.45	111.1288889	1.33
64	1	08/02/2058 05:21	51	Male	0.031660002	No	Alive	27.6	0.41	511.6097561	1
60	0.9	22/12/2023 06:16	1	Male	0.107479997	No	Alive	7.63	0.34	170.5529412	0.83
64	1	08/02/2058 06:36	51	Male	0.031660002	No	Alive	29.4	0.5	446.88	0.67
61	1.7	15/04/2049 17:27	30	Male	0.01426	No	Alive	8.02	0.45	135.4488889	1.33
64	1.4	08/02/2058 10:08	51	Male	0.031660002	No	Alive	11.3	0.21	408.952381	0.49
60	1	22/12/2023 09:51	1	Male	0.107479997	No	Alive	9.47	0.35	205.6342857	0.8
61	1.6	15/04/2049 19:37	30	Male	0.01426	No	Alive	10.3	0.45	173.9555556	1.33
61	1.8	15/04/2049 21:39	30	Male	0.01426	No	Alive	8.63	0.45	145.7511111	1.33
64	1.5	08/02/2058 13:29	51	Male	0.031660002	No	Alive	12.3	0.21	445.1428571	0.49
64	1.5	08/02/2058 14:38	51	Male	0.031660002	No	Alive	15.3	0.21	553.7142857	0.53
61	1.6	16/04/2049 00:03	30	Male	0.01426	No	Alive	9	0.45	152	1.33
60	0.7	22/12/2023 16:20	1	Male	0.107479997	No	Alive	8.91	0.35	193.4742857	1.5
61	1.7	16/04/2049 04:05	30	Male	0.01426	No	Alive	10.2	0.45	172.2666667	1.33
61	1.8	16/04/2049 05:49	30	Male	0.01426	No	Alive	9.21	0.45	155.5466667	1.33
61	1.9	16/04/2049 07:08	30	Male	0.01426	No	Alive	7.94	0.45	134.0977778	1.33
60	1	22/12/2023 21:33	1	Male	0.107479997	No	Alive	8.68	0.34	194.0235294	1.11
60	1	22/12/2023 22:37	1	Male	0.107479997	No	Alive	8.77	0.34	196.0352941	0.94
61	1.8	16/04/2049 09:05	30	Male	0.01426	No	Alive	8.82	0.45	148.96	1.33
61	1.6	16/04/2049 12:49	30	Male	0.01426	No	Alive	9.99	0.6	126.54	1.33
60	0.7	23/12/2023 03:16	1	Male	0.107479997	No	Alive	11.7	0.43	206.7906977	0.93
61	1.8	16/04/2049 17:03	30	Male	0.01426	No	Alive	8.69	0.45	146.7644444	1.33
61	1.8	16/04/2049 18:29	30	Male	0.01426	No	Alive	9.46	0.6	119.8266667	1.33
63	1.6	29/04/2070 14:38	204	Male	0.100139998	No	Alive	25	0.5	380	1.72
61	1.7	16/04/2049 21:02	30	Male	0.01426	No	Alive	7.6	0.5	115.52	1.33
63	0.5	29/04/2070 16:04	204	Male	0.100139998	No	Alive	22.8	0.5	346.56	1.72
63	0.9	29/04/2070 17:23	204	Male	0.100139998	No	Alive	19.3	0.5	293.36	1.63
61	1.7	17/04/2049 01:10	30	Male	0.01426	No	Alive	8.52	0.45	143.8933333	1.33
61	1.8	17/04/2049 05:05	30	Male	0.01426	No	Alive	8.56	0.45	144.5688889	1.33
61	1.9	17/04/2049 07:31	30	Male	0.01426	No	Alive	10.8	0.55	149.2363636	1.33
61	1.8	17/04/2049 08:46	30	Male	0.01426	No	Alive	8.18	0.55	113.0327273	1.33
61	1.8	17/04/2049 09:39	30	Male	0.01426	No	Alive	7.06	0.55	97.55636364	1.33
61	1.8	17/04/2049 10:56	30	Male	0.01426	No	Alive	8.65	0.6	109.5666667	1.33
61	1.6	17/04/2049 12:53	30	Male	0.01426	No	Alive	8.18	0.6	103.6133333	1.33
61	1.6	17/04/2049 16:08	30	Male	0.01426	No	Alive	7.47	0.6	94.62	1.33
61	1.6	17/04/2049 18:44	30	Male	0.01426	No	Alive	10.6	0.6	134.2666667	1.33
61	1.6	17/04/2049 19:48	30	Male	0.01426	No	Alive	10.1	0.6	127.9333333	1.33
63	0.8	30/04/2070 15:36	204	Male	0.100139998	No	Alive	12.8	0.45	216.1777778	2.35
61	1.6	17/04/2049 22:02	30	Male	0.01426	No	Alive	7.39	0.55	102.1163636	1.33
61	1.7	17/04/2049 23:23	30	Male	0.01426	No	Alive	7.28	0.6	92.21333333	1.33
61	1.6	18/04/2049 00:56	30	Male	0.01426	No	Alive	7.78	0.6	98.54666667	1.33
61	1.6	18/04/2049 03:04	30	Male	0.01426	No	Alive	10.9	0.6	138.0666667	1.33
61	1.6	18/04/2049 09:49	30	Male	0.01426	No	Alive	7.71	0.6	97.66	1.33
61	1.6	18/04/2049 12:38	30	Male	0.01426	No	Alive	9.39	0.6	118.94	1.33
61	1.7	18/04/2049 15:31	30	Male	0.01426	No	Alive	8.27	0.5	125.704	1.33
61	1.9	18/04/2049 18:44	30	Male	0.01426	No	Alive	9.22	0.49	143.0040816	1.33
61	1.8	18/04/2049 21:48	30	Male	0.01426	No	Alive	8.94	0.44	154.4181818	1.33
61	1.4	19/04/2049 00:27	30	Male	0.01426	No	Alive	15.4	0.4	292.6	1.33
61	1.4	19/04/2049 01:07	30	Male	0.01426	No	Alive	15.4	0.4	292.6	1.33
61	2	19/04/2049 04:19	30	Male	0.01426	No	Alive	10.7	0.4	203.3	1.33
61	1.7	19/04/2049 07:18	30	Male	0.01426	No	Alive	15.3	0.55	211.4181818	1.33
61	2	19/04/2049 10:39	30	Male	0.01426	No	Alive	11	0.45	185.7777778	1.33
61	1.8	19/04/2049 13:50	30	Male	0.01426	No	Alive	11	0.45	185.7777778	1.33
61	1.8	19/04/2049 18:49	30	Male	0.01426	No	Alive	8.41	0.4	159.79	1.33
61	1.7	19/04/2049 19:55	30	Male	0.01426	No	Alive	9.72	0.4	184.68	1.33
61	1.8	19/04/2049 22:37	30	Male	0.01426	No	Alive	9.55	0.36	201.6111111	1.33
65	0.7	03/06/2093 19:12	2909	Male	0.068460003	No	Alive	11.3	0.3	286.2666667	1.69
61	1.8	20/04/2049 01:42	30	Male	0.01426	No	Alive	9.39	0.45	158.5866667	2.2
65	0.7	03/06/2093 20:59	2909	Male	0.068460003	No	Alive	35.9	0.3	909.4666667	1.56
65	0.8	03/06/2093 22:24	2909	Male	0.068460003	No	Alive	16.3	0.3	412.9333333	1.56
65	0.8	04/06/2093 00:08	2909	Male	0.068460003	No	Alive	13.4	0.25	407.36	4.45
65	0.9	04/06/2093 03:04	2909	Male	0.068460003	No	Alive	15.1	0.25	459.04	3.91
61	1.8	20/04/2049 09:34	30	Male	0.01426	No	Alive	9.95	0.45	168.0444444	2.41
65	0.6	04/06/2093 05:43	2909	Male	0.068460003	No	Alive	14.5	0.25	440.8	4
61	1.7	20/04/2049 12:36	30	Male	0.01426	No	Alive	12.2	0.4	231.8	1.75
65	0.7	04/06/2093 09:28	2909	Male	0.068460003	No	Alive	14.8	0.25	449.92	3.92
61	1.6	20/04/2049 15:35	30	Male	0.01426	No	Alive	8.66	0.3	219.3866667	1.88
65	0.6	04/06/2093 10:39	2909	Male	0.068460003	No	Alive	12.3	0.25	373.92	3.93
61	1.7	20/04/2049 17:06	30	Male	0.01426	No	Alive	8	0.3	202.6666667	1.89
65	0.6	04/06/2093 12:32	2909	Male	0.068460003	No	Alive	10.3	0.25	313.12	3.61
61	2.2	20/04/2049 19:43	30	Male	0.01426	No	Alive	8.74	0.3	221.4133333	1.8
65	0.4	04/06/2093 14:20	2909	Male	0.068460003	No	Alive	11.1	0.25	337.44	4.15
61	1.7	20/04/2049 22:49	30	Male	0.01426	No	Alive	8.69	0.35	188.6971429	2.17
65	1.1	04/06/2093 18:49	2909	Male	0.068460003	No	Alive	14.5	0.25	440.8	4.45
61	1.6	21/04/2049 02:21	30	Male	0.01426	No	Alive	10.2	0.35	221.4857143	2.23
61	2.2	21/04/2049 05:31	30	Male	0.01426	No	Alive	9.22	0.35	200.2057143	1.76
61	2.1	21/04/2049 06:40	30	Male	0.01426	No	Alive	8.96	0.35	194.56	1.95
61	2.1	21/04/2049 07:11	30	Male	0.01426	No	Alive	13.8	0.35	299.6571429	1.95
65	1.4	05/06/2093 03:03	2909	Male	0.068460003	No	Alive	12.8	0.25	389.12	3.62
61	2.1	21/04/2049 09:54	30	Male	0.01426	No	Alive	12.4	0.35	269.2571429	1.75
65	1.3	05/06/2093 05:23	2909	Male	0.068460003	No	Alive	9.1	0.3	230.5333333	4.06
61	1.6	21/04/2049 12:37	30	Male	0.01426	No	Alive	8.44	0.3	213.8133333	2
65	1.3	05/06/2093 08:18	2909	Male	0.068460003	No	Alive	10.3	0.3	260.9333333	4.03
61	1.7	21/04/2049 14:32	30	Male	0.01426	No	Alive	10.3	0.3	260.9333333	1.96
65	1.3	05/06/2093 11:22	2909	Male	0.068460003	No	Alive	8.84	0.3	223.9466667	4.14
61	2.2	21/04/2049 18:32	30	Male	0.01426	No	Alive	9.59	0.3	242.9466667	1.06
65	1.2	05/06/2093 13:28	2909	Male	0.068460003	No	Alive	13.3	0.3	336.9333333	4.12
61	2.2	21/04/2049 20:36	30	Male	0.01426	No	Alive	10.8	0.36	228	2.32
65	1.2	05/06/2093 16:13	2909	Male	0.068460003	No	Alive	12.4	0.3	314.1333333	4.09
61	2.2	21/04/2049 23:28	30	Male	0.01426	No	Alive	9.24	0.3	234.08	1.69
66	0.6	11/08/2067 05:09	1	Male	0.159710005	No	Alive	12.1	1	91.96	0.88
66	0.4	11/08/2067 06:18	1	Male	0.159710005	No	Alive	22.7	0.9	191.6888889	0.88
65	1.3	05/06/2093 20:06	2909	Male	0.068460003	No	Alive	7.85	0.3	198.8666667	4.09
66	0.1	11/08/2067 07:24	1	Male	0.159710005	No	Alive	21.9	0.9	184.9333333	0.88
61	2	22/04/2049 03:04	30	Male	0.01426	No	Alive	19.4	0.45	327.6444444	1.82
66	0	11/08/2067 09:27	1	Male	0.159710005	No	Alive	13.9	0.7	150.9142857	0.88
65	1.2	05/06/2093 22:35	2909	Male	0.068460003	No	Alive	9.96	0.35	216.2742857	4.1
66	0	11/08/2067 11:25	1	Male	0.159710005	No	Alive	20.7	0.7	224.7428571	0.88
66	0.1	11/08/2067 12:52	1	Male	0.159710005	No	Alive	15.7	0.7	170.4571429	0.88
61	2.1	22/04/2049 07:42	30	Male	0.01426	No	Alive	12.8	0.3	324.2666667	1.93
65	1.3	06/06/2093 02:15	2909	Male	0.068460003	No	Alive	9.68	0.3	245.2266667	3.92
66	0.1	11/08/2067 13:43	1	Male	0.159710005	No	Alive	18.2	0.61	226.7540984	0.88
66	0.2	11/08/2067 15:26	1	Male	0.159710005	No	Alive	19.6	0.6	248.2666667	0.88
61	2.2	22/04/2049 11:00	30	Male	0.01426	No	Alive	10.1	0.3	255.8666667	1.86
66	0	11/08/2067 16:30	1	Male	0.159710005	No	Alive	17.5	0.6	221.6666667	0.88
61	2.2	22/04/2049 12:02	30	Male	0.01426	No	Alive	11.5	0.3	291.3333333	1.77
66	0	11/08/2067 17:37	1	Male	0.159710005	No	Alive	16.8	0.6	212.8	0.88
66	0.3	11/08/2067 18:34	1	Male	0.159710005	No	Alive	10.9	0.58	142.8275862	0.88
67	0.7	24/04/2112 04:52	113	Female	0.034030002	No	Alive	54.1	0.31	1326.322581	1.41
67	0.9	24/04/2112 05:26	113	Female	0.034030002	No	Alive	36.3	0.31	889.9354839	1.41
61	2.3	22/04/2049 14:23	30	Male	0.01426	No	Alive	12.1	0.3	306.5333333	1.85
66	0.3	11/08/2067 20:04	1	Male	0.159710005	No	Alive	13.4	0.5	203.68	0.88
68	0.8	08/03/2035 05:09	5514	Female	0.00512	No	Alive	12.4	0.21	448.7619048	3.86
65	0.7	06/06/2093 09:25	2909	Male	0.068460003	No	Alive	11.6	0.3	293.8666667	4.1
67	0.8	24/04/2112 06:42	113	Female	0.034030002	No	Alive	12.5	0.31	306.4516129	1.41
66	0.6	11/08/2067 21:53	1	Male	0.159710005	No	Alive	11	0.45	185.7777778	0.88
67	1	24/04/2112 08:19	113	Female	0.034030002	No	Alive	12.7	0.31	311.3548387	1.4
65	1.3	06/06/2093 11:30	2909	Male	0.068460003	No	Alive	11.9	0.3	301.4666667	4.06
66	0.7	11/08/2067 23:03	1	Male	0.159710005	No	Alive	9.43	0.46	155.8	0.88
61	2.2	22/04/2049 17:57	30	Male	0.01426	No	Alive	13.5	0.3	342	1.15
67	0.9	24/04/2112 09:51	113	Female	0.034030002	No	Alive	11.5	0.31	281.9354839	1.4
68	0.8	08/03/2035 09:15	5514	Female	0.00512	No	Alive	12	0.21	434.2857143	7.82
66	0.5	12/08/2067 01:00	1	Male	0.159710005	No	Alive	13.2	0.56	179.1428571	0.88
67	1	24/04/2112 11:45	113	Female	0.034030002	No	Alive	9.82	0.31	240.7483871	1.3
65	1.3	06/06/2093 14:43	2909	Male	0.068460003	No	Alive	12.1	0.3	306.5333333	4
66	0.8	12/08/2067 02:21	1	Male	0.159710005	No	Alive	11.3	0.48	178.9166667	0.88
67	0.9	24/04/2112 13:50	113	Female	0.034030002	No	Alive	14	0.3	354.6666667	1.8
66	0.4	12/08/2067 04:15	1	Male	0.159710005	No	Alive	12.2	0.48	193.1666667	0.88
61	2.4	22/04/2049 22:49	30	Male	0.01426	No	Alive	7.75	0.3	196.3333333	1.85
68	0.8	08/03/2035 13:16	5514	Female	0.00512	No	Alive	10.6	0.22	366.1818182	6.2
69	1.5	31/03/2067 10:51	162	Male	0.149220005	No	Alive	5.94	0.21	214.9714286	0.22
67	1	24/04/2112 16:21	113	Female	0.034030002	No	Alive	11.2	0.26	327.3846154	1.6
66	0.6	12/08/2067 06:46	1	Male	0.159710005	No	Alive	14.9	0.52	217.7692308	0.88
67	1.1	24/04/2112 18:02	113	Female	0.034030002	No	Alive	6.76	0.26	197.6	1.6
66	0.6	12/08/2067 08:33	1	Male	0.159710005	No	Alive	9.93	0.47	160.5702128	0.88
65	1.3	06/06/2093 22:03	2909	Male	0.068460003	No	Alive	12.1	0.3	306.5333333	4.94
69	1.6	31/03/2067 14:13	162	Male	0.149220005	No	Alive	6.51	0.21	235.6	1.34
61	2.3	23/04/2049 03:47	30	Male	0.01426	No	Alive	11.3	0.3	286.2666667	2.02
67	1	24/04/2112 19:25	113	Female	0.034030002	No	Alive	10.1	0.31	247.6129032	1.4
66	0.5	12/08/2067 09:49	1	Male	0.159710005	No	Alive	10.7	0.47	173.0212766	0.88
69	1.6	31/03/2067 15:52	162	Male	0.149220005	No	Alive	6.85	0.21	247.9047619	1
66	0.4	12/08/2067 11:22	1	Male	0.159710005	No	Alive	12.4	0.44	214.1818182	0.88
65	1.3	07/06/2093 01:43	2909	Male	0.068460003	No	Alive	13.5	0.3	342	4.95
61	2.3	23/04/2049 07:46	30	Male	0.01426	No	Alive	9.75	0.3	247	1.96
66	0.4	12/08/2067 13:43	1	Male	0.159710005	No	Alive	11.1	0.44	191.7272727	0.88
69	1.6	31/03/2067 18:59	162	Male	0.149220005	No	Alive	6.75	0.21	244.2857143	1.06
67	0.9	25/04/2112 00:24	113	Female	0.034030002	No	Alive	12.1	0.26	353.6923077	1.8
66	0.5	12/08/2067 15:22	1	Male	0.159710005	No	Alive	11.9	0.41	220.5853659	0.88
69	1.7	31/03/2067 20:23	162	Male	0.149220005	No	Alive	6.48	0.21	234.5142857	1.12
67	0.7	25/04/2112 02:38	113	Female	0.034030002	No	Alive	15	0.26	438.4615385	2
67	0.9	25/04/2112 04:41	113	Female	0.034030002	No	Alive	11.8	0.26	344.9230769	1.51
66	0.6	12/08/2067 18:36	1	Male	0.159710005	No	Alive	12.2	0.41	226.1463415	0.88
69	1.8	31/03/2067 23:42	162	Male	0.149220005	No	Alive	6.86	0.21	248.2666667	1.13
65	1.5	07/06/2093 07:38	2909	Male	0.068460003	No	Alive	16	0.28	434.2857143	4.85
66	0.6	12/08/2067 20:41	1	Male	0.159710005	No	Alive	13.8	0.42	249.7142857	0.88
65	1.6	07/06/2093 09:48	2909	Male	0.068460003	No	Alive	12.9	0.25	392.16	4.23
67	0.7	25/04/2112 07:22	113	Female	0.034030002	No	Alive	20.9	0.35	453.8285714	1.6
66	0.4	12/08/2067 22:37	1	Male	0.159710005	No	Alive	9.71	0.5	147.592	0.88
67	0.8	25/04/2112 08:51	113	Female	0.034030002	No	Alive	15	0.38	300	1.3
61	2.2	23/04/2049 17:49	30	Male	0.01426	No	Alive	11.4	0.26	333.2307692	1.96
66	0.5	12/08/2067 23:26	1	Male	0.159710005	No	Alive	8.06	0.4	153.14	0.88
69	1.8	01/04/2067 04:53	162	Male	0.149220005	No	Alive	6.53	0.21	236.3238095	1.13
66	0.5	13/08/2067 00:17	1	Male	0.159710005	No	Alive	10.5	0.37	215.6756757	0.88
65	1.6	07/06/2093 14:00	2909	Male	0.068460003	No	Alive	11.4	0.25	346.56	3.97
66	0.6	13/08/2067 01:35	1	Male	0.159710005	No	Alive	11.1	0.37	228	0.88
69	1.8	01/04/2067 06:52	162	Male	0.149220005	No	Alive	7.05	0.21	255.1428571	1
69	1.8	01/04/2067 06:53	162	Male	0.149220005	No	Alive	6.94	0.21	251.1619048	1
67	0.5	25/04/2112 12:22	113	Female	0.034030002	No	Alive	23.8	0.41	441.1707317	1.5
69	1.9	01/04/2067 08:37	162	Male	0.149220005	No	Alive	6.75	0.21	244.2857143	1.07
65	1.3	07/06/2093 16:59	2909	Male	0.068460003	No	Alive	14	0.4	266	3.52
67	1.1	25/04/2112 14:22	113	Female	0.034030002	No	Alive	19.1	0.41	354.0487805	1.2
66	0.8	13/08/2067 04:24	1	Male	0.159710005	No	Alive	12.1	0.44	209	0.88
69	1.8	01/04/2067 09:30	162	Male	0.149220005	No	Alive	7.06	0.21	255.5047619	1.19
65	1.3	07/06/2093 18:31	2909	Male	0.068460003	No	Alive	17.8	0.35	386.5142857	3.01
69	1.9	01/04/2067 10:50	162	Male	0.149220005	No	Alive	6.21	0.21	224.7428571	1.19
67	0.8	25/04/2112 16:07	113	Female	0.034030002	No	Alive	14.4	0.35	312.6857143	1.1
66	0.8	13/08/2067 06:33	1	Male	0.159710005	No	Alive	13.5	0.43	238.6046512	0.88
61	2.3	24/04/2049 01:28	30	Male	0.01426	No	Alive	10.3	0.25	313.12	1.89
67	0.8	25/04/2112 18:52	113	Female	0.034030002	No	Alive	12.5	0.35	271.4285714	1.3
69	1.9	01/04/2067 13:43	162	Male	0.149220005	No	Alive	6.48	0.21	234.5142857	1.12
66	0.7	13/08/2067 08:52	1	Male	0.159710005	No	Alive	11	0.44	190	0.88
66	0.6	13/08/2067 09:48	1	Male	0.159710005	No	Alive	11.8	0.46	194.9565217	0.88
68	0.9	09/03/2035 18:50	5514	Female	0.00512	No	Alive	10.6	0.3	268.5333333
65	1	07/06/2093 22:56	2909	Male	0.068460003	No	Alive	17.8	0.3	450.9333333	2.99
69	1.9	01/04/2067 15:27	162	Male	0.149220005	No	Alive	6.2	0.21	224.3809524	1.21
67	1.4	25/04/2112 21:20	113	Female	0.034030002	No	Alive	12.2	0.35	264.9142857	1.4
67	0.9	25/04/2112 23:13	113	Female	0.034030002	No	Alive	14.2	0.41	263.2195122	1.2
68	1	09/03/2035 22:53	5514	Female	0.00512	No	Alive	10.8	0.21	390.8571429
66	0.6	13/08/2067 14:14	1	Male	0.159710005	No	Alive	13.8	0.46	228	0.88
61	2.3	24/04/2049 08:48	30	Male	0.01426	No	Alive	9.52	0.25	289.408	1.55
65	1.7	08/06/2093 03:34	2909	Male	0.068460003	No	Alive	11.7	0.25	355.68	2.96
67	0.8	26/04/2112 00:55	113	Female	0.034030002	No	Alive	13.7	0.41	253.9512195	1.5
66	0.6	13/08/2067 15:08	1	Male	0.159710005	No	Alive	13.6	0.46	224.6956522	0.88
69	1.9	01/04/2067 20:19	162	Male	0.149220005	No	Alive	6.34	0.21	229.447619	1.18
66	0.8	13/08/2067 19:29	1	Male	0.159710005	No	Alive	11	0.43	194.4186047	0.88
68	1.5	10/03/2035 05:08	5514	Female	0.00512	No	Alive	11.2
69	1.7	02/04/2067 01:55	162	Male	0.149220005	No	Alive	6.48	0.21	234.5142857	1.28
67	1.3	26/04/2112 07:40	113	Female	0.034030002	No	Alive	11.4	0.3	288.8	1.37
66	1	13/08/2067 22:46	1	Male	0.159710005	No	Alive	11.7	0.48	185.25	0.88
66	1.2	13/08/2067 23:50	1	Male	0.159710005	No	Alive	8.05	0.42	145.6666667	0.88
69	1.8	02/04/2067 05:20	162	Male	0.149220005	No	Alive	6.55	0.21	237.047619	1.24
61	1.8	24/04/2049 19:33	30	Male	0.01426	No	Alive	9.05	0.3	229.2666667	2.2
65	1.1	08/06/2093 15:10	2909	Male	0.068460003	No	Alive	21.4	0.3	542.1333333	3.94
66	1.4	14/08/2067 02:57	1	Male	0.159710005	No	Alive	8.55	0.47	138.2553191	1.5
67	1.4	26/04/2112 14:26	113	Female	0.034030002	No	Alive	11.4	0.32	270.75	1.4
65	1.2	08/06/2093 17:45	2909	Male	0.068460003	No	Alive	12.6	0.3	319.2	3.94
66	1.5	14/08/2067 05:32	1	Male	0.159710005	No	Alive	8.76	0.4	166.44	1.6
61	1.8	25/04/2049 00:26	30	Male	0.01426	No	Alive	14.3	0.3	362.2666667	1.87
67	1.3	26/04/2112 17:13	113	Female	0.034030002	No	Alive	10.5	0.33	241.8181818	1.3
69	1.7	02/04/2067 12:56	162	Male	0.149220005	No	Alive	6.5	0.21	235.2380952	1.54
61	1.8	25/04/2049 02:37	30	Male	0.01426	No	Alive	10.9	0.3	276.1333333	2.3
66	1.4	14/08/2067 08:36	1	Male	0.159710005	No	Alive	7.56	0.5	114.912	1.4
65	1.2	08/06/2093 22:13	2909	Male	0.068460003	No	Alive	17.8	0.4	338.2	4.21
67	1.3	26/04/2112 20:20	113	Female	0.034030002	No	Alive	11.1	0.36	234.3333333	1.3
66	1.4	14/08/2067 11:22	1	Male	0.159710005	No	Alive	9.01	0.42	163.0380952	1.1
61	1.8	25/04/2049 05:54	30	Male	0.01426	No	Alive	10	0.3	253.3333333	2.21
69	1.7	02/04/2067 16:33	162	Male	0.149220005	No	Alive	6.66	0.21	241.0285714	1.24
61	1.8	25/04/2049 07:39	30	Male	0.01426	No	Alive	10.6	0.3	268.5333333	2.13
65	1.2	09/06/2093 03:08	2909	Male	0.068460003	No	Alive	26.3	0.21	951.8095238	3.91
69	1.7	02/04/2067 19:48	162	Male	0.149220005	No	Alive	6.73	0.21	243.5619048	1.13
66	1.3	14/08/2067 14:59	1	Male	0.159710005	No	Alive	8.95	0.34	200.0588235	1.1
67	1.1	27/04/2112 01:38	113	Female	0.034030002	No	Alive	17.6	0.51	262.2745098	1.3
61	1.2	25/04/2049 10:41	30	Male	0.01426	No	Alive	12.4	0.3	314.1333333	1.91
69	1.7	02/04/2067 23:09	162	Male	0.149220005	No	Alive	6.36	0.21	230.1714286	1
65	1.6	09/06/2093 08:29	2909	Male	0.068460003	No	Alive	9.76	0.25	296.704	4.16
66	1.6	14/08/2067 20:30	1	Male	0.159710005	No	Alive	8.3	0.36	175.2222222	1.2
67	1.2	27/04/2112 06:43	113	Female	0.034030002	No	Alive	12.2	0.35	264.9142857	1.93
66	1.6	14/08/2067 23:52	1	Male	0.159710005	No	Alive	8.31	0.36	175.4333333	0.9
65	1.7	09/06/2093 13:00	2909	Male	0.068460003	No	Alive	12.2	0.3	309.0666667	4.14
69	2.3	03/04/2067 06:14	162	Male	0.149220005	No	Alive	7.75	0.21	280.4761905	0.74
65	1.3	09/06/2093 14:29	2909	Male	0.068460003	No	Alive	13.7	0.35	297.4857143	4.03
67	1.3	27/04/2112 11:48	113	Female	0.034030002	No	Alive	9.54	0.25	290.016	1.61
69	2.5	03/04/2067 07:17	162	Male	0.149220005	No	Alive	7.91	0.21	286.2666667	0.74
66	1.6	15/08/2067 02:21	1	Male	0.159710005	No	Alive	7.01	0.35	152.2171429	1.1
67	1.2	27/04/2112 13:38	113	Female	0.034030002	No	Alive	12	0.25	364.8	1.2
69	2	03/04/2067 10:59	162	Male	0.149220005	No	Alive	6.35	0.21	229.8095238	1.03
65	1.2	09/06/2093 19:32	2909	Male	0.068460003	No	Alive	16.8	0.5	255.36	4.08
66	1.6	15/08/2067 07:18	1	Male	0.159710005	No	Alive	7.97	0.35	173.0628571	0.92
67	1.4	27/04/2112 17:48	113	Female	0.034030002	No	Alive	9.24	0.25	280.896	1.7
66	1.3	15/08/2067 11:24	1	Male	0.159710005	No	Alive	11.8	0.3	298.9333333	1.5
69	2	03/04/2067 16:54	162	Male	0.149220005	No	Alive	6.51	0.21	235.6	1.05
67	1.4	27/04/2112 22:05	113	Female	0.034030002	No	Alive	12.5	0.31	306.4516129	1.5
65	1.4	10/06/2093 01:47	2909	Male	0.068460003	No	Alive	16.6	0.35	360.4571429	4.37
67	1.2	27/04/2112 23:42	113	Female	0.034030002	No	Alive	15.6	0.31	382.4516129	1.3
70	0.9	10/12/2042 20:00	1	Male	0.39436999	No	Alive	15.8	1	120.08	0.99
65	1.5	10/06/2093 04:07	2909	Male	0.068460003	No	Alive	14.1	0.25	428.64	4.68
66	1.4	15/08/2067 15:32	1	Male	0.159710005	No	Alive	8.5	0.33	195.7575758	1.2
70	0.9	10/12/2042 21:32	1	Male	0.39436999	No	Alive	7.9	1	60.04	0.99
69	2.1	03/04/2067 21:00	162	Male	0.149220005	No	Alive	6.22	0.21	225.1047619	1.09
70	0.8	10/12/2042 22:44	1	Male	0.39436999	No	Alive	9.6	1	72.96	0.99
69	2.1	03/04/2067 22:22	162	Male	0.149220005	No	Alive	6.92	0.21	250.4380952	1.19
70	0.7	10/12/2042 23:26	1	Male	0.39436999	No	Alive	10.3	1	78.28	0.99
65	1.6	10/06/2093 07:24	2909	Male	0.068460003	No	Alive	9.48	0.25	288.192	3.41
70	0.8	11/12/2042 00:45	1	Male	0.39436999	No	Alive	10.7	0.82	99.17073171	0.99
66	1.6	15/08/2067 19:06	1	Male	0.159710005	No	Alive	6.24	0.32	148.2	1.4
70	0.7	11/12/2042 02:08	1	Male	0.39436999	No	Alive	9.08	1	69.008	0.99
70	0.7	11/12/2042 03:17	1	Male	0.39436999	No	Alive	8.62	0.99	66.17373737	0.99
69	2	04/04/2067 02:28	162	Male	0.149220005	No	Alive	6.76	0.5	102.752	2.3
66	1.3	15/08/2067 22:10	1	Male	0.159710005	No	Alive	8.88
70	0.6	11/12/2042 04:25	1	Male	0.39436999	No	Alive	11.8	0.99	90.58585859	0.99
66	1.2	15/08/2067 22:59	1	Male	0.159710005	No	Alive	15.2
67	1	28/04/2112 09:43	113	Female	0.034030002	No	Alive	13.8	0.3	349.6	1.7
70	0.5	11/12/2042 06:06	1	Male	0.39436999	No	Alive	14.5	0.99	111.3131313	0.99
67	1	28/04/2112 10:47	113	Female	0.034030002	No	Alive	15.9	0.3	402.8	1.1
69	1.8	04/04/2067 06:14	162	Male	0.149220005	No	Alive	6.48	0.5	98.496	2.3
69	1.8	04/04/2067 06:51	162	Male	0.149220005	No	Alive	6.28	0.5	95.456	2.3
70	0.3	11/12/2042 07:46	1	Male	0.39436999	No	Alive	25.4	0.99	194.989899	0.99
70	0.3	11/12/2042 09:35	1	Male	0.39436999	No	Alive	33.3	0.99	255.6363636	0.99
70	0.4	11/12/2042 10:38	1	Male	0.39436999	No	Alive	21.2	0.9	179.0222222	0.99
70	0.5	11/12/2042 12:35	1	Male	0.39436999	No	Alive	14.5	0.7	157.4285714	0.99
70	0.7	11/12/2042 14:20	1	Male	0.39436999	No	Alive	12.2	0.6	154.5333333	0.99
70	0.6	11/12/2042 16:20	1	Male	0.39436999	No	Alive	12.3	0.6	155.8	0.99
70	0.6	11/12/2042 18:03	1	Male	0.39436999	No	Alive	13.5	0.55	186.5454545	0.99
70	0.6	11/12/2042 19:10	1	Male	0.39436999	No	Alive	10.3	0.55	142.3272727	0.99
70	0.7	11/12/2042 20:17	1	Male	0.39436999	No	Alive	9.45	0.51	140.8235294	0.99
70	0.8	11/12/2042 21:07	1	Male	0.39436999	No	Alive	8.49	0.51	126.5176471	0.99
70	0.9	11/12/2042 22:24	1	Male	0.39436999	No	Alive	7.71	0.46	127.3826087	0.99
70	0.9	12/12/2042 00:17	1	Male	0.39436999	No	Alive	9.5	0.46	156.9565217	0.99
70	0.9	12/12/2042 02:30	1	Male	0.39436999	No	Alive	8.5	0.4	161.5	0.99
70	0.9	12/12/2042 04:49	1	Male	0.39436999	No	Alive	7.31	0.47	118.2042553	0.99
70	0.9	12/12/2042 05:48	1	Male	0.39436999	No	Alive	8.14	0.51	121.3019608	0.99
70	1	12/12/2042 06:48	1	Male	0.39436999	No	Alive	8.37	0.5	127.224	0.99
70	1	12/12/2042 08:31	1	Male	0.39436999	No	Alive	7.42	0.5	112.784	0.99
70	1	12/12/2042 10:10	1	Male	0.39436999	No	Alive	9.99	0.51	148.8705882	0.99
70	1	12/12/2042 12:22	1	Male	0.39436999	No	Alive	5.32	0.4	101.08	0.99
70	1.1	12/12/2042 14:35	1	Male	0.39436999	No	Alive	7.69	0.4	146.11	0.99
24	2.5	03/03/2069 12:23	557	Female	0.035810001	No	Alive	5.09	0.3	128.9466667
70	1.1	12/12/2042 17:14	1	Male	0.39436999	No	Alive	7.61	0.53	109.1245283	0.99
70	1	12/12/2042 19:01	1	Male	0.39436999	No	Alive	8.68	0.51	129.3490196	0.99
70	1.1	12/12/2042 21:36	1	Male	0.39436999	No	Alive	7.85	0.51	116.9803922	0.99
70	1.1	13/12/2042 00:34	1	Male	0.39436999	No	Alive	6.91	0.46	114.1652174	0.99
70	1	13/12/2042 03:12	1	Male	0.39436999	No	Alive	6.95	0.75	70.42666667	0.99
70	1	13/12/2042 06:09	1	Male	0.39436999	No	Alive	7.9	0.85	70.63529412	0.99
70	1.1	13/12/2042 07:02	1	Male	0.39436999	No	Alive	6.32	0.61	78.74098361	0.99
70	1.1	13/12/2042 08:56	1	Male	0.39436999	No	Alive	7.22	0.55	99.76727273	0.99
70	1	13/12/2042 13:56	1	Male	0.39436999	No	Alive	9.71	0.75	98.39466667	0.99
71	0.3	05/12/2031 23:21	8	Male	0.071529999	No	Alive	14.2	1	107.92	0.16
70	0.8	13/12/2042 16:23	1	Male	0.39436999	No	Alive	8.48	0.83	77.64819277	0.99
71	0.3	06/12/2031 00:46	8	Male	0.071529999	No	Alive	8.39	0.77	82.81038961	0.16
70	0.7	13/12/2042 17:49	1	Male	0.39436999	No	Alive	8.67	0.85	77.52	0.99
71	0.3	06/12/2031 02:13	8	Male	0.071529999	No	Alive	11.4	0.67	129.3134328	0.16
70	0.9	13/12/2042 21:17	1	Male	0.39436999	No	Alive	8.54	0.76	85.4	0.99
71	0.4	06/12/2031 05:16	8	Male	0.071529999	No	Alive	9.69	0.68	108.3	0.16
71	0.6	06/12/2031 07:57	8	Male	0.071529999	No	Alive	6.65	0.45	112.3111111	0.16
70	0.8	14/12/2042 00:50	1	Male	0.39436999	No	Alive	8.8	0.76	88	0.99
71	0.7	06/12/2031 08:48	8	Male	0.071529999	No	Alive	7.12	0.39	138.7487179	0.16
71	1	06/12/2031 09:55	8	Male	0.071529999	No	Alive	8.64	0.4	164.16	0.16
61	1.6	29/04/2049 16:22	30	Male	0.01426	No	Alive	23.5	0.5	357.2	2.27
70	1	14/12/2042 03:50	1	Male	0.39436999	No	Alive	8.22	1	62.472	0.99
71	0.9	06/12/2031 11:56	8	Male	0.071529999	No	Alive	10.1	0.56	137.0714286	0.16
70	0.8	14/12/2042 04:29	1	Male	0.39436999	No	Alive	8.63	0.46	142.5826087	0.99
71	0.6	06/12/2031 12:45	8	Male	0.071529999	No	Alive	12.8	0.95	102.4	0.16
71	0.6	06/12/2031 13:14	8	Male	0.071529999	No	Alive	8.45	0.95	67.6	0.16
61	1.7	29/04/2049 18:26	30	Male	0.01426	No	Alive	16.1	0.5	244.72	2.27
70	1	14/12/2042 06:32	1	Male	0.39436999	No	Alive	7.83	0.38	156.6	0.99
61	1.3	29/04/2049 19:43	30	Male	0.01426	No	Alive	13.1	0.5	199.12	2.27
71	0.6	06/12/2031 14:47	8	Male	0.071529999	No	Alive	8.49	0.56	115.2214286	0.16
61	1.2	29/04/2049 20:44	30	Male	0.01426	No	Alive	12.4	0.5	188.48	2.27
71	0.7	06/12/2031 16:37	8	Male	0.071529999	No	Alive	8.16	0.59	105.1118644	0.16
61	1	29/04/2049 21:51	30	Male	0.01426	No	Alive	18.6	0.5	282.72	2.27
70	1.2	14/12/2042 09:30	1	Male	0.39436999	No	Alive	8.38	0.45	141.5288889	0.99
61	1.4	29/04/2049 23:23	30	Male	0.01426	No	Alive	8.9	0.5	135.28	2.27
70	1.2	14/12/2042 11:19	1	Male	0.39436999	No	Alive	9.2	0.54	129.4814815	0.99
61	1.2	30/04/2049 00:28	30	Male	0.01426	No	Alive	15.6	0.7	169.3714286	1.15
61	1.2	30/04/2049 00:33	30	Male	0.01426	No	Alive	17.4	0.7	188.9142857	1.15
61	1.4	30/04/2049 01:13	30	Male	0.01426	No	Alive	17.9	0.7	194.3428571	1.15
70	1	14/12/2042 13:00	1	Male	0.39436999	No	Alive	8.31	0.39	161.9384615	0.99
71	0.8	06/12/2031 20:43	8	Male	0.071529999	No	Alive	9.3	0.61	115.8688525	0.16
61	1.6	30/04/2049 02:11	30	Male	0.01426	No	Alive	6.27	0.4	119.13	1.87
61	1	30/04/2049 03:20	30	Male	0.01426	No	Alive	6.27	0.5	95.304	1.87
70	1.3	14/12/2042 15:10	1	Male	0.39436999	No	Alive	7.29	0.37	149.7405405	0.99
71	0.6	06/12/2031 23:44	8	Male	0.071529999	No	Alive	13.3	0.63	160.4444444	0.16
61	1.8	30/04/2049 04:49	30	Male	0.01426	No	Alive	5.94	0.6	75.24	1.87
70	1.4	14/12/2042 17:08	1	Male	0.39436999	No	Alive	7.3	0.4	138.7	0.99
61	1.1	30/04/2049 05:52	30	Male	0.01426	No	Alive	5.95	0.67	67.49253731	1.87
61	1	30/04/2049 07:37	30	Male	0.01426	No	Alive	6.47	0.65	75.64923077	1.87
61	0.8	30/04/2049 09:14	30	Male	0.01426	No	Alive	7.96	0.65	93.07076923	1.87
71	0.8	07/12/2031 04:38	8	Male	0.071529999	No	Alive	7.77	0.44	134.2090909	0.16
61	0.9	30/04/2049 10:02	30	Male	0.01426	No	Alive	8.4	0.65	98.21538462	1.87
70	1.3	14/12/2042 21:35	1	Male	0.39436999	No	Alive	6.7	0.42	121.2380952	0.99
61	1.4	30/04/2049 12:35	30	Male	0.01426	No	Alive	10.6	0.67	120.238806	1.87
71	0.9	07/12/2031 08:01	8	Male	0.071529999	No	Alive	8.03	0.44	138.7	0.16
70	1.2	15/12/2042 00:32	1	Male	0.39436999	No	Alive	7.98	0.39	155.5076923	0.99
61	0.9	30/04/2049 14:24	30	Male	0.01426	No	Alive	11.8	0.67	133.8507463	1.87
71	0.9	07/12/2031 10:32	8	Male	0.071529999	No	Alive	6.87	0.42	124.3142857	0.16
61	1.5	30/04/2049 16:25	30	Male	0.01426	No	Alive	10.2	0.57	136	1.87
70	1.1	15/12/2042 04:18	1	Male	0.39436999	No	Alive	7.56	0.5	114.912	0.99
70	1	15/12/2042 05:28	1	Male	0.39436999	No	Alive	8.58	0.4	163.02	0.99
61	1.4	30/04/2049 18:08	30	Male	0.01426	No	Alive	10.7	0.57	142.6666667	1.87
71	0.6	07/12/2031 14:59	8	Male	0.071529999	No	Alive	9.59	0.45	161.9644444	0.16
61	0.9	30/04/2049 20:49	30	Male	0.01426	No	Alive	10.8	0.52	157.8461538	1.87
70	1.2	15/12/2042 09:08	1	Male	0.39436999	No	Alive	7.76	0.42	140.4190476	0.99
61	0.9	30/04/2049 22:14	30	Male	0.01426	No	Alive	13.2	0.52	192.9230769	1.87
71	0.7	07/12/2031 17:58	8	Male	0.071529999	No	Alive	9.92	0.36	209.4222222	0.16
72	1.9	10/04/2100 23:06	8	Female	0.203810006	No	Alive	7.88	0.24	249.5333333	0.53
72	1.7	11/04/2100 00:03	8	Female	0.203810006	No	Alive	9.65	0.26	282.0769231	0.59
61	1.6	01/05/2049 01:13	30	Male	0.01426	No	Alive	10.1	0.44	174.4545455	1.87
70	1.2	15/12/2042 12:53	1	Male	0.39436999	No	Alive	8.37	0.36	176.7	0.99
71	0.7	07/12/2031 21:24	8	Male	0.071529999	No	Alive	11.8	0.37	242.3783784	0.16
61	1.6	01/05/2049 03:19	30	Male	0.01426	No	Alive	10.1	0.45	170.5777778	1.87
70	1.2	15/12/2042 15:02	1	Male	0.39436999	No	Alive	11.2	0.46	185.0434783	0.99
71	0.8	07/12/2031 23:12	8	Male	0.071529999	No	Alive	9.36	0.41	173.502439	0.16
73	0.7	16/07/2042 19:22	5365	Male	0.17193	No	Alive	21.2	0.35	460.3428571	5.09
70	1.2	15/12/2042 15:52	1	Male	0.39436999	No	Alive	6.07	0.5	92.264	0.99
61	1.6	01/05/2049 05:25	30	Male	0.01426	No	Alive	12.5	0.4	237.5	1.87
70	1.2	15/12/2042 17:27	1	Male	0.39436999	No	Alive	7.61	0.5	115.672	0.99
73	0.9	16/07/2042 21:26	5365	Male	0.17193	No	Alive	13.7	0.25	416.48	4.87
61	1.1	01/05/2049 06:35	30	Male	0.01426	No	Alive	10.3	0.4	195.7	1.87
61	1.6	01/05/2049 07:24	30	Male	0.01426	No	Alive	11.6	0.4	220.4	1.87
71	0.7	08/12/2031 02:37	8	Male	0.071529999	No	Alive	13.3	0.45	224.6222222	0.16
73	1.3	16/07/2042 23:09	5365	Male	0.17193	No	Alive	15.9	0.25	483.36	6
61	1.1	01/05/2049 08:07	30	Male	0.01426	No	Alive	13.4	0.4	254.6	1.87
70	1.1	15/12/2042 20:06	1	Male	0.39436999	No	Alive	8.14	0.5	123.728	0.99
61	1.1	01/05/2049 08:47	30	Male	0.01426	No	Alive	12.4	0.4	235.6	1.87
71	0.5	08/12/2031 05:16	8	Male	0.071529999	No	Alive	12.5	0.62	153.2258065	0.16
70	0.9	15/12/2042 21:50	1	Male	0.39436999	No	Alive	10.9	0.46	180.0869565	0.99
61	1.7	01/05/2049 10:36	30	Male	0.01426	No	Alive	16	0.4	304	1.87
73	1	17/07/2042 02:08	5365	Male	0.17193	No	Alive	15.7	0.25	477.28	6
61	1.8	01/05/2049 12:41	30	Male	0.01426	No	Alive	12.3	0.4	233.7	1.87
73	1	17/07/2042 03:49	5365	Male	0.17193	No	Alive	15.9	0.25	483.36	6
70	1	16/12/2042 00:19	1	Male	0.39436999	No	Alive	9.14	0.46	151.0086957	0.99
71	0.7	08/12/2031 07:57	8	Male	0.071529999	No	Alive	9.22	0.47	149.0893617	0.16
61	1.7	01/05/2049 15:15	30	Male	0.01426	No	Alive	13.1	0.4	248.9	1.87
73	1	17/07/2042 06:35	5365	Male	0.17193	No	Alive	13.5	0.21	488.5714286	6.4
71	0.9	08/12/2031 10:57	8	Male	0.071529999	No	Alive	7.55	0.39	147.1282051	0.16
70	1.1	16/12/2042 03:46	1	Male	0.39436999	No	Alive	7.54	0.44	130.2363636	0.99
61	1.5	01/05/2049 16:59	30	Male	0.01426	No	Alive	9.34	0.4	177.46	1.87
71	0.6	08/12/2031 12:32	8	Male	0.071529999	No	Alive	12.5	0.39	243.5897436	0.16
61	1.9	01/05/2049 17:54	30	Male	0.01426	No	Alive	10.4	0.4	197.6	1.87
70	1	16/12/2042 05:29	1	Male	0.39436999	No	Alive	8.15	0.43	144.0465116	0.99
73	0.9	17/07/2042 10:38	5365	Male	0.17193	No	Alive	13	0.21	470.4761905	7.158
61	1.6	01/05/2049 19:36	30	Male	0.01426	No	Alive	20	0.5	304	1.87
61	1.8	01/05/2049 20:20	30	Male	0.01426	No	Alive	12.6	0.5	191.52	1.9
71	0.8	08/12/2031 15:53	8	Male	0.071529999	No	Alive	8.58	0.37	176.2378378	0.16
74	1.9	08/11/2062 04:02	239	Female	0.304419994	No	Alive	7.84	0.42	141.8666667	1.1
70	1.1	16/12/2042 08:35	1	Male	0.39436999	No	Alive	8.26	0.48	130.7833333	0.99
61	1.6	01/05/2049 21:47	30	Male	0.01426	No	Alive	16.6	0.4	315.4	1.97
71	0.9	08/12/2031 17:26	8	Male	0.071529999	No	Alive	9.81	0.44	169.4454545	0.49
73	0.9	17/07/2042 13:41	5365	Male	0.17193	No	Alive	13.5	0.21	488.5714286	6.1
61	1.7	01/05/2049 23:00	30	Male	0.01426	No	Alive	15.7	0.4	298.3	1.89
70	1.1	16/12/2042 10:39	1	Male	0.39436999	No	Alive	12.1	0.48	191.5833333	0.99
71	0.7	08/12/2031 18:55	8	Male	0.071529999	No	Alive	9.99	1	75.924	0.65
61	1.7	02/05/2049 00:02	30	Male	0.01426	No	Alive	13.3	0.4	252.7	1.96
75	0.8	20/10/2018 19:16	2883	Female	0.13741	No	Alive	8.77	0.75	88.86933333	4.81
70	1.2	16/12/2042 12:07	1	Male	0.39436999	No	Alive	9.1	0.48	144.0833333	0.99
75	0.8	20/10/2018 21:39	2883	Female	0.13741	No	Alive	7.5	0.6	95	4.7
70	1.1	16/12/2042 14:47	1	Male	0.39436999	No	Alive	7.92	0.48	125.4	0.99
61	1.5	02/05/2049 03:46	30	Male	0.01426	No	Alive	13	0.4	247	2.11
75	0.9	20/10/2018 23:05	2883	Female	0.13741	No	Alive	7.46	0.6	94.49333333	4.4
73	1.1	17/07/2042 19:09	5365	Male	0.17193	No	Alive	11.4	0.21	412.5714286	5.93
70	1.1	16/12/2042 16:44	1	Male	0.39436999	No	Alive	8.45	0.46	139.6086957	0.99
71	0.9	09/12/2031 00:33	8	Male	0.071529999	No	Alive	8.71	0.25	264.784	0.92
75	0.9	21/10/2018 02:58	2883	Female	0.13741	No	Alive	9.45	0.5	143.64	3.87
70	1.1	16/12/2042 19:47	1	Male	0.39436999	No	Alive	10.9	0.44	188.2727273	0.99
73	1.1	18/07/2042 00:21	5365	Male	0.17193	No	Alive	10.6	0.21	383.6190476	5.85
61	1.8	02/05/2049 09:32	30	Male	0.01426	No	Alive	9.31	0.4	176.89	2.29
52	1.3	29/12/2122 12:27	36	Female	0.186059996	No	Alive	4.54	1	34.504	0.2
70	1.1	16/12/2042 21:04	1	Male	0.39436999	No	Alive	8.69	0.41	161.0829268	0.99
71	0.9	09/12/2031 04:58	8	Male	0.071529999	No	Alive	6.8	0.21	246.0952381	0.78
52	1.3	29/12/2122 13:06	36	Female	0.186059996	No	Alive	6.84	1	51.984	0.2
70	1.2	16/12/2042 22:22	1	Male	0.39436999	No	Alive	5.5	0.41	101.9512195	0.99
70	1.1	16/12/2042 22:58	1	Male	0.39436999	No	Alive	8.06	0.69	88.77681159	0.6
52	1.4	29/12/2122 14:27	36	Female	0.186059996	No	Alive	5.91	0.95	47.28	0.2
75	1	21/10/2018 07:18	2883	Female	0.13741	No	Alive	10.5	0.4	199.5	3.38
61	1	02/05/2049 12:12	30	Male	0.01426	No	Alive	12.5	0.4	237.5	2.19
52	1.2	29/12/2122 15:24	36	Female	0.186059996	No	Alive	5.62	0.9	47.45777778	0.2
74	2	08/11/2062 20:23	239	Female	0.304419994	No	Alive	8.35	0.45	141.0222222	1.22
52	1.1	29/12/2122 17:50	36	Female	0.186059996	No	Alive	9.2	0.6	116.5333333	0.2
70	1	17/12/2042 02:25	1	Male	0.39436999	No	Alive	9.15	0.48	144.875	0.68
71	0.9	09/12/2031 10:05	8	Male	0.071529999	No	Alive	8.5	0.21	307.6190476	0.81
74	2.2	08/11/2062 23:08	239	Female	0.304419994	No	Alive	8.16	0.45	137.8133333	1.97
52	1.2	29/12/2122 19:03	36	Female	0.186059996	No	Alive	6.45	0.6	81.7	0.2
73	1	18/07/2042 07:59	5365	Male	0.17193	No	Alive	11.7	0.4	222.3	3.83
52	1	29/12/2122 20:35	36	Female	0.186059996	No	Alive	9.23	0.42	167.0190476	0.2
75	1.1	21/10/2018 13:09	2883	Female	0.13741	No	Alive	12.1	0.4	229.9	2.89
70	1	17/12/2042 05:27	1	Male	0.39436999	No	Alive	7.77	0.46	128.373913	0.71
61	1.5	02/05/2049 18:06	30	Male	0.01426	No	Alive	14.3	0.35	310.5142857	1.7
52	1.1	29/12/2122 21:32	36	Female	0.186059996	No	Alive	7.77	0.46	128.373913	0.14
73	1.2	18/07/2042 10:37	5365	Male	0.17193	No	Alive	9.16	0.35	198.9028571	6.04
52	1.2	29/12/2122 22:35	36	Female	0.186059996	No	Alive	7.24	0.47	117.0723404	0.27
74	2	09/11/2062 03:26	239	Female	0.304419994	No	Alive	9.31	0.45	157.2355556	1.7
61	1.6	02/05/2049 20:23	30	Male	0.01426	No	Alive	12.9	0.35	280.1142857	1.76
52	1.3	29/12/2122 23:58	36	Female	0.186059996	No	Alive	8.4	0.5	127.68	0.1
61	1.7	02/05/2049 22:05	30	Male	0.01426	No	Alive	11.2	0.35	243.2	1.74
75	1.2	21/10/2018 18:09	2883	Female	0.13741	No	Alive	10.7	0.4	203.3	2.96
74	2.3	09/11/2062 07:37	239	Female	0.304419994	No	Alive	7.01	0.4	133.19	1.79
52	1.4	30/12/2122 03:28	36	Female	0.186059996	No	Alive	6.09	0.38	121.8	0.3
61	1.3	03/05/2049 01:16	30	Male	0.01426	No	Alive	11.7	0.3	296.4	1.5
52	1.4	30/12/2122 05:34	36	Female	0.186059996	No	Alive	6.41	0.32	152.2375	0.23
52	1.3	30/12/2122 08:08	36	Female	0.186059996	No	Alive	7.75	1	58.9	0.25
74	1.6	09/11/2062 13:19	239	Female	0.304419994	No	Alive	9	0.4	171	1.89
73	1	18/07/2042 21:27	5365	Male	0.17193	No	Alive	15.2	0.35	330.0571429	4.64
75	0.9	22/10/2018 02:01	2883	Female	0.13741	No	Alive	14.5	0.4	275.5	3.53
52	1.2	30/12/2122 11:23	36	Female	0.186059996	No	Alive	7.76	0.79	74.65316456	0.2
73	0.9	19/07/2042 00:31	5365	Male	0.17193	No	Alive	16.9	0.35	366.9714286	5.59
75	1.4	22/10/2018 08:07	2883	Female	0.13741	No	Alive	13.5	0.35	293.1428571	3.29
52	1.3	30/12/2122 16:22	36	Female	0.186059996	No	Alive	5.67	0.8	53.865	0.21
61	1.8	03/05/2049 13:44	30	Male	0.01426	No	Alive	9.64	0.24	305.2666667	1.79
61	1.9	03/05/2049 14:40	30	Male	0.01426	No	Alive	9.93	0.23	328.1217391	1.79
74	1.9	09/11/2062 22:15	239	Female	0.304419994	No	Alive	9.59	0.7	104.12	1.6
75	1.2	22/10/2018 11:31	2883	Female	0.13741	No	Alive	12.9	0.35	280.1142857	3.14
52	1.1	30/12/2122 20:39	36	Female	0.186059996	No	Alive	6.43	0.8	61.085	0.21
61	1.7	03/05/2049 18:10	30	Male	0.01426	No	Alive	9.36	0.25	284.544	2.41
75	1.4	22/10/2018 13:30	2883	Female	0.13741	No	Alive	9.43	0.28	255.9571429	3.66
74	1.9	10/11/2062 01:47	239	Female	0.304419994	No	Alive	7.91	0.5	120.232	0.93
52	1.1	30/12/2122 22:13	36	Female	0.186059996	No	Alive	6.67	0.76	66.7	0.19
75	1.6	22/10/2018 16:05	2883	Female	0.13741	No	Alive	10.1	0.3	255.8666667	3.79
74	1.7	10/11/2062 04:17	239	Female	0.304419994	No	Alive	10.2	0.6	129.2	1.64
74	1.8	10/11/2062 04:57	239	Female	0.304419994	No	Alive	8.91	0.5	135.432	1.55
52	1.1	31/12/2122 00:59	36	Female	0.186059996	No	Alive	6.47	0.91	54.03516484	0.23
61	1.8	03/05/2049 22:15	30	Male	0.01426	No	Alive	10.1	0.25	307.04	1.86
52	1.2	31/12/2122 01:58	36	Female	0.186059996	No	Alive	7.15	0.81	67.08641975	0.23
52	1.2	31/12/2122 04:33	36	Female	0.186059996	No	Alive	7.24	0.77	71.45974026	0.2
75	1.8	22/10/2018 20:59	2883	Female	0.13741	No	Alive	12.5	0.4	237.5	3.41
74	1.9	10/11/2062 09:02	239	Female	0.304419994	No	Alive	8.96	0.6	113.4933333	1.19
74	1.7	10/11/2062 11:07	239	Female	0.304419994	No	Alive	9.07	0.6	114.8866667	1.18
61	1.8	04/05/2049 04:38	30	Male	0.01426	No	Alive	10.3	0.25	313.12	0.98
52	1.2	31/12/2122 08:00	36	Female	0.186059996	No	Alive	6.56	0.78	63.91794872	0.21
75	1.7	23/10/2018 01:06	2883	Female	0.13741	No	Alive	11.1	0.3	281.2	2.9
75	1.8	23/10/2018 01:53	2883	Female	0.13741	No	Alive	11	0.3	278.6666667	3.51
52	1.3	31/12/2122 12:02	36	Female	0.186059996	No	Alive	6.84	0.55	94.51636364	0.21
61	1.6	04/05/2049 09:52	30	Male	0.01426	No	Alive	11.7	0.25	355.68	1
74	1.7	10/11/2062 17:14	239	Female	0.304419994	No	Alive	11.5	0.6	145.6666667	1.56
52	1.2	31/12/2122 14:07	36	Female	0.186059996	No	Alive	6.48	0.5	98.496	0.2
75	1.8	23/10/2018 07:26	2883	Female	0.13741	No	Alive	10.2	0.3	258.4	3.37
74	1.8	10/11/2062 19:47	239	Female	0.304419994	No	Alive	11.5	0.6	145.6666667	1.7
61	1.7	04/05/2049 13:05	30	Male	0.01426	No	Alive	8.7	0.25	264.48	0.97
52	1.3	31/12/2122 16:07	36	Female	0.186059996	No	Alive	6.72	0.52	98.21538462	0.21
74	1.7	10/11/2062 21:51	239	Female	0.304419994	No	Alive	15.5	0.6	196.3333333	1.3
52	1.2	31/12/2122 18:32	36	Female	0.186059996	No	Alive	6.45	0.41	119.5609756	0.17
74	1.7	10/11/2062 23:43	239	Female	0.304419994	No	Alive	12.3	0.7	133.5428571	1.43
61	1.8	04/05/2049 17:20	30	Male	0.01426	No	Alive	7.61	0.25	231.344	0.85
75	1.7	23/10/2018 13:22	2883	Female	0.13741	No	Alive	9.75	0.3	247	3.22
52	1.3	31/12/2122 22:48	36	Female	0.186059996	No	Alive	6.91	0.38	138.2	0.21
61	1.7	04/05/2049 20:07	30	Male	0.01426	No	Alive	8.64	0.25	262.656	0.8
75	1.4	23/10/2018 16:00	2883	Female	0.13741	No	Alive	9.61	0.3	243.4533333	9.67
75	1.4	23/10/2018 16:38	2883	Female	0.13741	No	Alive	12.1	0.4	229.9	7.1
74	1.3	11/11/2062 04:56	239	Female	0.304419994	No	Alive	13.5	0.6	171	1.36
52	1.4	01/01/2123 01:26	36	Female	0.186059996	No	Alive	7.15	0.4	135.85	0.1
61	1.7	04/05/2049 23:14	30	Male	0.01426	No	Alive	9.33	0.25	283.632	1.1
75	1.1	23/10/2018 18:31	2883	Female	0.13741	No	Alive	14	0.6	177.3333333	3.65
52	1.5	01/01/2123 04:24	36	Female	0.186059996	No	Alive	7.7	0.35	167.2	0.2
76	0.9	25/01/2109 08:35	0	Female	0.036230002	No	Alive	13.1	0.49	203.1836735	0.66
74	1.8	11/11/2062 09:23	239	Female	0.304419994	No	Alive	9.63	0.44	166.3363636	1.4
75	1.2	23/10/2018 21:58	2883	Female	0.13741	No	Alive	11	0.3	278.6666667	3.51
77	1	02/07/2111 07:06	68	Female	0.035080001	No	Dead	30.3	1	230.28	0.32
77	2.6	02/07/2111 07:51	68	Female	0.035080001	No	Dead	28.7	1	218.12	0.32
74	1.9	11/11/2062 11:12	239	Female	0.304419994	No	Alive	10.2	0.5	155.04	1.57
77	1	02/07/2111 08:26	68	Female	0.035080001	No	Dead	25.5	1	193.8	0.32
77	2.1	02/07/2111 09:00	68	Female	0.035080001	No	Dead	23.6	1	179.36	0.32
75	1.1	24/10/2018 00:14	2883	Female	0.13741	No	Alive	14.7	0.3	372.4	2.99
77	0.8	02/07/2111 10:10	68	Female	0.035080001	No	Dead	12.1	1	91.96	0.32
52	1.6	01/01/2123 09:22	36	Female	0.186059996	No	Alive	6.69	0.4	127.11	0.21
77	0.5	02/07/2111 10:48	68	Female	0.035080001	No	Dead	8.94	0.8	84.93
77	0.6	02/07/2111 11:12	68	Female	0.035080001	No	Dead	10.8	0.8	102.6
77	0.5	02/07/2111 11:59	68	Female	0.035080001	No	Dead	14.5	0.8	137.75
78	0.7	23/07/2082 14:20	3	Female	0.01761	No	Alive	19	0.3	481.3333333	0.6
75	1	24/10/2018 03:34	2883	Female	0.13741	No	Alive	15.7	0.3	397.7333333	3.04
77	0.6	02/07/2111 12:43	68	Female	0.035080001	No	Dead	9.49	0.8	90.155
74	1.9	11/11/2062 15:48	239	Female	0.304419994	No	Alive	9.54	0.4	181.26	1.42
76	0.9	25/01/2109 15:43	0	Female	0.036230002	No	Alive	14.3	0.49	221.7959184	0.66
77	0.6	02/07/2111 13:31	68	Female	0.035080001	No	Dead	11.4	0.8	108.3
75	1.3	24/10/2018 05:19	2883	Female	0.13741	No	Alive	13.5	0.3	342	2.78
61	1.7	05/05/2049 10:17	30	Male	0.01426	No	Alive	10	0.3	253.3333333	1.1
52	1.4	01/01/2123 13:19	36	Female	0.186059996	No	Alive	6.34	0.35	137.6685714	0.22
61	1.7	05/05/2049 10:50	30	Male	0.01426	No	Alive	7.97	0.3	201.9066667	0.83
77	0.6	02/07/2111 15:24	68	Female	0.035080001	No	Dead	25.2	0.8	239.4
74	1.9	11/11/2062 18:19	239	Female	0.304419994	No	Alive	11.4	0.5	173.28	1.44
77	1.3	02/07/2111 17:23	68	Female	0.035080001	No	Dead	15.4	0.8	146.3
74	2	11/11/2062 20:22	239	Female	0.304419994	No	Alive	11.5	0.45	194.2222222	1.36
76	1	25/01/2109 20:07	0	Female	0.036230002	No	Alive	13	0.49	201.6326531	0.66
76	1	25/01/2109 20:12	0	Female	0.036230002	No	Alive	12.4	0.49	192.3265306	0.66
52	1.6	01/01/2123 17:10	36	Female	0.186059996	No	Alive	7.47	0.29	195.7655172	0.19
77	1.3	02/07/2111 18:56	68	Female	0.035080001	No	Dead	15.4	0.7	167.2
75	1.1	24/10/2018 09:59	2883	Female	0.13741	No	Alive	16.5	0.3	418	2.98
74	2.1	11/11/2062 22:50	239	Female	0.304419994	No	Alive	10.8	0.45	182.4	1.49
77	1.3	02/07/2111 20:05	68	Female	0.035080001	No	Dead	4.54	0.67	51.49850746
77	1.4	02/07/2111 21:39	68	Female	0.035080001	No	Dead	11.7	0.67	132.7164179
52	1.6	01/01/2123 20:24	36	Female	0.186059996	No	Alive	7.76	0.4	147.44	0.23
74	1.9	12/11/2062 01:05	239	Female	0.304419994	No	Alive	10.1	0.5	153.52	1.59
75	1	24/10/2018 13:25	2883	Female	0.13741	No	Alive	16.7	0.3	423.0666667	2.85
77	1.4	02/07/2111 23:40	68	Female	0.035080001	No	Dead	13.2	0.67	149.7313433
74	1.9	12/11/2062 03:08	239	Female	0.304419994	No	Alive	10.7	0.4	203.3	1.37
77	0.7	03/07/2111 00:48	68	Female	0.035080001	No	Dead	43.6	0.67	494.5671642
76	1.2	26/01/2109 03:30	0	Female	0.036230002	No	Alive	8.28	0.49	128.4244898	0.66
76	1	26/01/2109 04:41	0	Female	0.036230002	No	Alive	27.9	0.49	432.7346939	0.66
74	2	12/11/2062 05:49	239	Female	0.304419994	No	Alive	10.5	0.4	199.5	1.6
76	1	26/01/2109 05:24	0	Female	0.036230002	No	Alive	34.9	0.49	541.3061224	0.66
76	1.1	26/01/2109 05:27	0	Female	0.036230002	No	Alive	33.8	0.49	524.244898	0.66
75	1.4	24/10/2018 18:28	2883	Female	0.13741	No	Alive	13	0.3	329.3333333	2.72
76	1.1	26/01/2109 06:10	0	Female	0.036230002	No	Alive		0.49		0.66
77	1	03/07/2111 04:16	68	Female	0.035080001	No	Dead	45.3	1	344.28
76	0.9	26/01/2109 06:56	0	Female	0.036230002	No	Alive		0.49		0.66
77	0.9	03/07/2111 04:49	68	Female	0.035080001	No	Dead	60.4	1	459.04
75	1.4	24/10/2018 20:37	2883	Female	0.13741	No	Alive	11.4	0.25	346.56	1.48
74	1.9	12/11/2062 08:37	239	Female	0.304419994	No	Alive	11.9	0.4	226.1	1.45
76	0.2	26/01/2109 08:23	0	Female	0.036230002	No	Alive	17.8	0.49	276.0816327	0.66
77	0.8	03/07/2111 06:33	68	Female	0.035080001	No	Dead	69.6	1	528.96
76	0.4	26/01/2109 09:44	0	Female	0.036230002	No	Alive	14.1	0.3	357.2	0.51
77	0.8	03/07/2111 07:58	68	Female	0.035080001	No	Dead	51	0.97	399.5876289
74	1.8	12/11/2062 11:15	239	Female	0.304419994	No	Alive	10.4	0.4	197.6	1.55
74	1.4	12/11/2062 13:47	239	Female	0.304419994	No	Alive	11.6	0.4	220.4	1.57
75	1.6	25/10/2018 03:22	2883	Female	0.13741	No	Alive	10.3	0.25	313.12	3.43
76	0.7	26/01/2109 15:44	0	Female	0.036230002	No	Alive	9.64	0.21	348.8761905	0.84
74	1.9	12/11/2062 16:33	239	Female	0.304419994	No	Alive	11.8	0.4	224.2	1.5
76	0.7	26/01/2109 18:51	0	Female	0.036230002	No	Alive	14	0.21	506.6666667	0.41
74	1.8	12/11/2062 21:24	239	Female	0.304419994	No	Alive	13.7	0.5	208.24	1.45
75	1.6	25/10/2018 10:03	2883	Female	0.13741	No	Alive	10.6	0.3	268.5333333	4.67
76	0.8	26/01/2109 21:35	0	Female	0.036230002	No	Alive	12.5	0.21	452.3809524	0.49
75	1.5	25/10/2018 12:30	2883	Female	0.13741	No	Alive	12.4	0.5	188.48
74	1.8	13/11/2062 01:27	239	Female	0.304419994	No	Alive	10.4	0.35	225.8285714	1.58
75	1.3	25/10/2018 16:40	2883	Female	0.13741	No	Alive	13	0.35	282.2857143
74	1.9	13/11/2062 05:03	239	Female	0.304419994	No	Alive	10.7	0.3	271.0666667	1.12
74	1.9	13/11/2062 10:26	239	Female	0.304419994	No	Alive	10.2	0.28	276.8571429	1.59
74	1.8	13/11/2062 15:56	239	Female	0.304419994	No	Alive	11.9	0.35	258.4	1.56
74	1.9	13/11/2062 17:41	239	Female	0.304419994	No	Alive	10.1	0.3	255.8666667	1.33
74	1.8	14/11/2062 03:10	239	Female	0.304419994	No	Alive	10.4	0.4	197.6	1.42
44	2.4	20/09/2105 22:41	159	Female	0.113789998	No	Alive	8.13	0.35	176.5371429	0.38
44	2.5	21/09/2105 00:37	159	Female	0.113789998	No	Alive	10.3	0.35	223.6571429	0.35
79	1.4	26/02/2050 15:54	92	Female	0.131369993	No	Alive	2.98	0.52	43.55384615	0.35
44	2.4	21/09/2105 07:11	159	Female	0.113789998	No	Alive	6.95	0.3	176.0666667	0.51
44	2.6	21/09/2105 10:31	159	Female	0.113789998	No	Alive	6.91	0.35	150.0457143	0.5
44	3	21/09/2105 13:06	159	Female	0.113789998	No	Alive	7.19	0.3	182.1466667	0.45
44	1.8	21/09/2105 19:37	159	Female	0.113789998	No	Alive	7.19	0.3	182.1466667	0.3
44	2.3	22/09/2105 00:28	159	Female	0.113789998	No	Alive	6.62	0.3	167.7066667	0.48
44	3	22/09/2105 05:22	159	Female	0.113789998	No	Alive	7.02	0.6	88.92	1.24
44	2.3	22/09/2105 06:44	159	Female	0.113789998	No	Alive	11.5	0.6	145.6666667	1.24
44	2.5	22/09/2105 10:01	159	Female	0.113789998	No	Alive	6.67	0.4	126.73	0.55
80	1	20/01/2124 15:16	922	Female	0.165690005	No	Dead	10.2	1	77.52
80	1.3	20/01/2124 15:26	922	Female	0.165690005	No	Dead	8.62	1	65.512
80	1.2	20/01/2124 16:07	922	Female	0.165690005	No	Dead	10.1	1	76.76
80	1.5	20/01/2124 16:18	922	Female	0.165690005	No	Dead	12.5	1	95
80	1.8	20/01/2124 16:21	922	Female	0.165690005	No	Dead	14	1	106.4
44	2.5	22/09/2105 12:50	159	Female	0.113789998	No	Alive	9.2	0.45	155.3777778	0.49
80	1.1	20/01/2124 16:44	922	Female	0.165690005	No	Dead	5.67	1	43.092
80	1.7	20/01/2124 17:23	922	Female	0.165690005	No	Dead	8.65	1	65.74
80	1.8	20/01/2124 17:53	922	Female	0.165690005	No	Dead	13.4	1	101.84
80	1.4	20/01/2124 18:41	922	Female	0.165690005	No	Dead	13	1	98.8
80	1.4	20/01/2124 19:36	922	Female	0.165690005	No	Dead	12.3	0.8	116.85
80	1.3	20/01/2124 21:05	922	Female	0.165690005	No	Dead	8.71	0.75	88.26133333
44	2	22/09/2105 17:47	159	Female	0.113789998	No	Alive	10.6	0.5	161.12	0.5
81	0.7	25/11/2048 03:06	3682	Female	0.03607	No	Alive	22.4	0.29	587.0344828	6.07
80	1.3	20/01/2124 23:22	922	Female	0.165690005	No	Dead	17.6	0.7	191.0857143
80	1.2	21/01/2124 00:22	922	Female	0.165690005	No	Dead	16.6	0.67	188.2985075
81	0.6	25/11/2048 05:09	3682	Female	0.03607	No	Alive	12.7	0.25	386.08	4.91
80	1.2	21/01/2124 01:03	922	Female	0.165690005	No	Dead	18.6	0.67	210.9850746
44	1.9	22/09/2105 22:00	159	Female	0.113789998	No	Alive	9.18	0.3	232.56	0.52
81	1	25/11/2048 07:03	3682	Female	0.03607	No	Alive	13.1	0.21	474.0952381	5.18
80	1.2	21/01/2124 03:12	922	Female	0.165690005	No	Dead	20.3	0.67	230.2686567
81	0.8	25/11/2048 09:56	3682	Female	0.03607	No	Alive	14.4	0.21	521.1428571	4.97
80	1.1	21/01/2124 05:46	922	Female	0.165690005	No	Dead	50.4	0.5	766.08
44	2.3	23/09/2105 02:47	159	Female	0.113789998	No	Alive	8.52	0.5	129.504	0.64
80	1.2	21/01/2124 08:07	922	Female	0.165690005	No	Dead		1
80	1.2	21/01/2124 10:18	922	Female	0.165690005	No	Dead	22.3	0.78	217.2820513
81	1.1	25/11/2048 14:55	3682	Female	0.03607	No	Alive	12.5	0.21	452.3809524	4.96
80	1.4	21/01/2124 11:32	922	Female	0.165690005	No	Dead	9.31	0.76	93.1
44	1.5	23/09/2105 08:32	159	Female	0.113789998	No	Alive	9.57	0.5	145.464	0.4
80	1.2	21/01/2124 12:51	922	Female	0.165690005	No	Dead	19.9	0.74	204.3783784
80	1.6	21/01/2124 13:58	922	Female	0.165690005	No	Dead	14.1	0.7	153.0857143
80	1.3	21/01/2124 16:24	922	Female	0.165690005	No	Dead	13.1	0.55	181.0181818
81	1.2	25/11/2048 22:31	3682	Female	0.03607	No	Alive	11.2	0.21	405.3333333	5.25
80	1.4	21/01/2124 19:29	922	Female	0.165690005	No	Dead	10.4	0.48	164.6666667
81	1.2	26/11/2048 01:08	3682	Female	0.03607	No	Alive	12	0.21	434.2857143	5.23
80	1.3	21/01/2124 22:46	922	Female	0.165690005	No	Dead	9.12	0.46	150.6782609
81	1.1	26/11/2048 03:30	3682	Female	0.03607	No	Alive	13.5	0.21	488.5714286	6.16
80	1.4	22/01/2124 00:45	922	Female	0.165690005	No	Dead	8.03	0.49	124.5469388
81	1.2	26/11/2048 06:43	3682	Female	0.03607	No	Alive	11	0.21	398.0952381	5.3
80	1.3	22/01/2124 04:05	922	Female	0.165690005	No	Dead	12.6	0.55	174.1090909
80	1	22/01/2124 04:52	922	Female	0.165690005	No	Dead	48.9	0.55	675.7090909
80	1.1	22/01/2124 04:59	922	Female	0.165690005	No	Dead	10.3	0.55	142.3272727
80	0.9	22/01/2124 05:19	922	Female	0.165690005	No	Dead	55.8	1	424.08
80	1.1	22/01/2124 05:31	922	Female	0.165690005	No	Dead	36.9	1	280.44
81	1.2	26/11/2048 11:30	3682	Female	0.03607	No	Alive	12.9	0.21	466.8571429	5.28
80	1.1	22/01/2124 07:03	922	Female	0.165690005	No	Dead	38.5	0.99	295.5555556
81	1.2	26/11/2048 16:52	3682	Female	0.03607	No	Alive	10.7	0.21	387.2380952	5.32
81	1.2	27/11/2048 02:07	3682	Female	0.03607	No	Alive		0.21		4.44
82	0.4	01/11/2124 01:40	435	Male	0.034820002	No	Dead		0.3		3.4
81	0.8	27/11/2048 12:43	3682	Female	0.03607	No	Alive		0.25		5
81	1	27/11/2048 16:51	3682	Female	0.03607	No	Alive	27.6	0.4	524.4	3.85
81	0.7	27/11/2048 18:42	3682	Female	0.03607	No	Alive		0.3		5.26
83	2.1	28/08/2117 00:12	38	Male	0.16358	No	Alive	44.9	0.6	568.7333333	1.18
83	1.5	28/08/2117 00:51	38	Male	0.16358	No	Alive	24.4	0.6	309.0666667	1.18
83	1.5	28/08/2117 00:53	38	Male	0.16358	No	Alive	24.1	0.6	305.2666667	1.18
83	1.7	28/08/2117 01:17	38	Male	0.16358	No	Alive	24.7	0.6	312.8666667	1.18
83	1.5	28/08/2117 01:51	38	Male	0.16358	No	Alive	21	0.6	266	1.18
81	1.1	27/11/2048 23:43	3682	Female	0.03607	No	Alive		0.25		5.35
83	0.4	28/08/2117 03:35	38	Male	0.16358	No	Alive	22.6	0.6	286.2666667	1.18
83	0.5	28/08/2117 03:48	38	Male	0.16358	No	Alive	28.7	0.6	363.5333333	1.18
82	0.5	01/11/2124 21:28	435	Male	0.034820002	No	Dead	18.6	0.5	282.72	2.6
83	0.4	28/08/2117 06:08	38	Male	0.16358	No	Alive	27.7	0.45	467.8222222	1.03
82	0.6	01/11/2124 23:31	435	Male	0.034820002	No	Dead		0.5		1.51
81	1.1	28/11/2048 04:56	3682	Female	0.03607	No	Alive		0.25		6.44
82	0.5	02/11/2124 01:51	435	Male	0.034820002	No	Dead		0.5		1.5
83	0.8	28/08/2117 08:31	38	Male	0.16358	No	Alive	7.8	0.25	237.12	0.95
83	0.6	28/08/2117 10:17	38	Male	0.16358	No	Alive	15.1	0.3	382.5333333	0.96
82	0.5	02/11/2124 03:47	435	Male	0.034820002	No	Dead		0.5		1.55
81	1	28/11/2048 08:46	3682	Female	0.03607	No	Alive		0.25		6.34
82	0.6	02/11/2124 05:29	435	Male	0.034820002	No	Dead		0.5		1.54
83	1.3	28/08/2117 12:32	38	Male	0.16358	No	Alive	13.9	0.3	352.1333333	1.06
82	0.7	02/11/2124 07:24	435	Male	0.034820002	No	Dead	15.7	0.45	265.1555556	1.48
83	1.3	28/08/2117 16:17	38	Male	0.16358	No	Alive	10.7	0.3	271.0666667	1.02
81	0.7	28/11/2048 13:59	3682	Female	0.03607	No	Alive	16.4	0.25	498.56	7.07
82	0.7	02/11/2124 10:44	435	Male	0.034820002	No	Dead	10	0.45	168.8888889	1.37
83	0.9	28/08/2117 17:36	38	Male	0.16358	No	Alive	10.3	0.3	260.9333333	1
83	1.5	28/08/2117 19:07	38	Male	0.16358	No	Alive	11.7	0.3	296.4	1.3
82	0.7	02/11/2124 12:46	435	Male	0.034820002	No	Dead	11.7	0.45	197.6	1.35
81	0.9	28/11/2048 17:48	3682	Female	0.03607	No	Alive	10.7	0.25	325.28	5.18
82	0.6	02/11/2124 14:51	435	Male	0.034820002	No	Dead	16.4	0.45	276.9777778	1.6
81	0.8	28/11/2048 20:46	3682	Female	0.03607	No	Alive	17.1	0.25	519.84	4.42
83	1	28/08/2117 23:19	38	Male	0.16358	No	Alive	12.1	0.3	306.5333333	1.25
82	0.7	02/11/2124 16:50	435	Male	0.034820002	No	Dead	16.8	0.45	283.7333333	1.47
82	0.7	02/11/2124 18:01	435	Male	0.034820002	No	Dead	13.9	0.4	264.1	1.54
83	1.3	29/08/2117 00:40	38	Male	0.16358	No	Alive	12.6	0.3	319.2	1.37
83	0.8	29/08/2117 02:46	38	Male	0.16358	No	Alive	12	0.3	304	1.27
81	0.9	29/11/2048 01:24	3682	Female	0.03607	No	Alive	15.5	0.25	471.2	5.38
83	0.8	29/08/2117 04:40	38	Male	0.16358	No	Alive	12	0.3	304	1.14
82	0.7	02/11/2124 22:25	435	Male	0.034820002	No	Dead	14.6	0.4	277.4	1.3
82	0.7	03/11/2124 00:36	435	Male	0.034820002	No	Dead	12.9	0.4	245.1	1.47
83	1.4	29/08/2117 07:32	38	Male	0.16358	No	Alive	11.8	0.3	298.9333333	1.22
81	0.7	29/11/2048 05:58	3682	Female	0.03607	No	Alive	14.8	0.25	449.92	5.38
82	0.7	03/11/2124 02:11	435	Male	0.034820002	No	Dead	12.7	0.4	241.3	1.57
83	1.2	29/08/2117 09:04	38	Male	0.16358	No	Alive	15	0.35	325.7142857	1.26
81	0.8	29/11/2048 07:26	3682	Female	0.03607	No	Alive	17.8	0.25	541.12	6.1
83	1.4	29/08/2117 10:09	38	Male	0.16358	No	Alive	10.3	0.35	223.6571429	1.24
83	0.6	29/08/2117 12:15	38	Male	0.16358	No	Alive	18	0.4	342	1.27
82	0.7	03/11/2124 05:51	435	Male	0.034820002	No	Dead	16.5	0.4	313.5	1.31
83	1.2	29/08/2117 13:55	38	Male	0.16358	No	Alive	17.1	0.35	371.3142857	1.27
82	0.7	03/11/2124 07:38	435	Male	0.034820002	No	Dead	13.7	0.4	260.3	1.36
81	0.8	29/11/2048 12:21	3682	Female	0.03607	No	Alive	15.9	0.25	483.36	5.3
81	0.7	29/11/2048 13:52	3682	Female	0.03607	No	Alive	16.7	0.25	507.68	4.5
82	0.6	03/11/2124 10:00	435	Male	0.034820002	No	Dead	15.8	0.4	300.2	1.47
81	0.8	29/11/2048 14:22	3682	Female	0.03607	No	Alive	14.4	0.25	437.76	4.5
83	1.4	29/08/2117 17:08	38	Male	0.16358	No	Alive	11.2	0.35	243.2	1.01
82	0.7	03/11/2124 11:28	435	Male	0.034820002	No	Dead	14.1	0.4	267.9	1.55
84	0.8	24/02/2121 06:51	0	Female	0.14113	No	Alive	11.3	1	85.88	0.64
82	0.7	03/11/2124 12:25	435	Male	0.034820002	No	Dead	13.3	0.4	252.7	1.56
81	0.8	29/11/2048 18:25	3682	Female	0.03607	No	Alive	14.8	0.25	449.92	5.92
82	0.8	03/11/2124 14:34	435	Male	0.034820002	No	Dead	14.4	0.4	273.6	1.72
83	0.7	29/08/2117 23:03	38	Male	0.16358	No	Alive	23.1	0.35	501.6	0.94
82	0.8	03/11/2124 16:33	435	Male	0.034820002	No	Dead	14.6	0.4	277.4	1.39
84	0.9	24/02/2121 11:49	0	Female	0.14113	No	Alive	7.23	0.69	79.63478261	0.66
83	0.6	30/08/2117 00:13	38	Male	0.16358	No	Alive	16.7	0.35	362.6285714	0.94
81	0.9	29/11/2048 22:12	3682	Female	0.03607	No	Alive	17.5	0.25	532	5.9
82	0.8	03/11/2124 18:19	435	Male	0.034820002	No	Dead	14.4	0.4	273.6	1.41
83	1.2	30/08/2117 01:45	38	Male	0.16358	No	Alive	15	0.35	325.7142857	1.09
84	1	24/02/2121 14:12	0	Female	0.14113	No	Alive	8.27	0.5	125.704	0.57
82	0.9	03/11/2124 20:40	435	Male	0.034820002	No	Dead	15.9	0.4	302.1	1.45
84	1.2	24/02/2121 15:47	0	Female	0.14113	No	Alive	7.72	0.63	93.13015873	0.44
83	1	30/08/2117 04:41	38	Male	0.16358	No	Alive	17.9	0.31	438.8387097	1.12
81	1.4	30/11/2048 02:34	3682	Female	0.03607	No	Alive	16.3	0.25	495.52	5.9
84	1.1	24/02/2121 16:58	0	Female	0.14113	No	Alive	8.32	0.59	107.1728814	0.39
84	1.3	24/02/2121 17:50	0	Female	0.14113	No	Alive	7.69	0.59	99.05762712	0.39
82	0.9	04/11/2124 00:14	435	Male	0.034820002	No	Dead	14.8	0.4	281.2	1.68
84	1.2	24/02/2121 19:09	0	Female	0.14113	No	Alive	6.78	0.5	103.056	0.66
81	1.1	30/11/2048 05:31	3682	Female	0.03607	No	Alive	12.7	0.25	386.08	4.51
83	0.9	30/08/2117 07:59	38	Male	0.16358	No	Alive	13.4	0.25	407.36	0.94
84	1.2	24/02/2121 21:08	0	Female	0.14113	No	Alive	7.36	0.39	143.425641	0.48
82	1	04/11/2124 02:38	435	Male	0.034820002	No	Dead	12	0.6	152	1.12
81	1.3	30/11/2048 08:10	3682	Female	0.03607	No	Alive	16.1	0.25	489.44	3.68
82	1	04/11/2124 04:53	435	Male	0.034820002	No	Dead	14.2	0.5	215.84	1.01
84	1.2	24/02/2121 23:35	0	Female	0.14113	No	Alive	7.58	0.39	147.7128205	0.44
81	1.1	30/11/2048 10:12	3682	Female	0.03607	No	Alive	15.7	0.25	477.28	5.05
83	1.4	30/08/2117 12:44	38	Male	0.16358	No	Alive	13.9	0.25	422.56	0.91
82	1.1	04/11/2124 06:14	435	Male	0.034820002	No	Dead	10.4	0.45	175.6444444	0.99
84	1.2	25/02/2121 02:29	0	Female	0.14113	No	Alive	8.87	0.5	134.824	0.41
81	1.3	30/11/2048 13:19	3682	Female	0.03607	No	Alive	10.3	0.21	372.7619048	3.88
83	1.3	30/08/2117 16:10	38	Male	0.16358	No	Alive	11.6	0.25	352.64	0.98
82	0.8	04/11/2124 09:46	435	Male	0.034820002	No	Dead	13.4	0.4	254.6	1.19
84	1	25/02/2121 04:33	0	Female	0.14113	No	Alive	11.9	0.5	180.88	0.51
82	0.8	04/11/2124 11:47	435	Male	0.034820002	No	Dead	14.5	0.4	275.5	1.36
82	0.9	04/11/2124 13:52	435	Male	0.034820002	No	Dead	12.5	0.4	237.5	1.24
81	1.4	30/11/2048 19:30	3682	Female	0.03607	No	Alive	12.9
83	0.8	30/08/2117 22:32	38	Male	0.16358	No	Alive	14.8	0.26	432.6153846	1.75
82	1.3	04/11/2124 15:54	435	Male	0.034820002	No	Dead	18.8	0.4	357.2	1.12
81	1.6	30/11/2048 20:38	3682	Female	0.03607	No	Alive	8.58
84	0.9	25/02/2121 11:35	0	Female	0.14113	No	Alive	15.1	0.45	255.0222222	0.6
82	1.2	04/11/2124 17:56	435	Male	0.034820002	No	Dead	14.4	0.3	364.8	0.97
84	1.2	25/02/2121 13:43	0	Female	0.14113	No	Alive	7.95	0.34	177.7058824	0.52
84	1.2	25/02/2121 13:49	0	Female	0.14113	No	Alive	8.47	0.34	189.3294118	0.52
82	1.1	04/11/2124 19:18	435	Male	0.034820002	No	Dead	13.3	0.3	336.9333333	1.14
84	0.9	25/02/2121 14:51	0	Female	0.14113	No	Alive	9.45	0.34	211.2352941	0.62
83	1.3	31/08/2117 03:18	38	Male	0.16358	No	Alive	15.3	0.26	447.2307692	1.24
84	0.9	25/02/2121 15:37	0	Female	0.14113	No	Alive	11.5	0.34	257.0588235	0.62
82	1.2	04/11/2124 21:39	435	Male	0.034820002	No	Dead	10.6	0.3	268.5333333	1.32
84	1.2	25/02/2121 17:11	0	Female	0.14113	No	Alive	7.23	0.34	161.6117647	0.67
82	1	04/11/2124 23:05	435	Male	0.034820002	No	Dead	15.5	0.3	392.6666667	1.4
84	0.9	25/02/2121 18:23	0	Female	0.14113	No	Alive	10.1	0.34	225.7647059	0.67
82	1.1	05/11/2124 01:23	435	Male	0.034820002	No	Dead	17.8	0.35	386.5142857	1.57
84	1.1	25/02/2121 20:07	0	Female	0.14113	No	Alive	9.04	0.34	202.0705882	0.66
83	0.7	31/08/2117 08:52	38	Male	0.16358	No	Alive	13.1	0.25	398.24	1.15
82	1.2	05/11/2124 03:21	435	Male	0.034820002	No	Dead	16.3	0.3	412.9333333	1.71
84	1.1	25/02/2121 21:57	0	Female	0.14113	No	Alive	8.82	0.34	197.1529412	0.63
83	1.6	31/08/2117 11:36	38	Male	0.16358	No	Alive	5.94	0.25	180.576	1.25
82	1.1	05/11/2124 05:24	435	Male	0.034820002	No	Dead	12	0.3	304	1.51
84	1.3	26/02/2121 00:00	0	Female	0.14113	No	Alive	7.78	0.34	173.9058824	0.53
84	1.3	26/02/2121 00:38	0	Female	0.14113	No	Alive	9.1	0.34	203.4117647	0.53
83	1.4	31/08/2117 14:40	38	Male	0.16358	No	Alive	12.8	0.25	389.12	0.92
82	1	05/11/2124 08:34	435	Male	0.034820002	No	Dead	15.4	0.4	292.6	2.2
82	0.8	05/11/2124 11:10	435	Male	0.034820002	No	Dead	60.6	0.4	1151.4	2.27
82	0.7	05/11/2124 11:20	435	Male	0.034820002	No	Dead	41.9	0.4	796.1	1.7
84	1.1	26/02/2121 07:12	0	Female	0.14113	No	Alive	8.54	0.31	209.3677419	0.57
84	1	26/02/2121 09:11	0	Female	0.14113	No	Alive	9.11	0.3	230.7866667	0.65
84	1.4	26/02/2121 12:19	0	Female	0.14113	No	Alive	7.94	0.29	208.0827586	0.38
84	1.4	26/02/2121 13:59	0	Female	0.14113	No	Alive	8.69	0.3	220.1466667	0.66
84	1.2	26/02/2121 17:09	0	Female	0.14113	No	Alive	8.52	0.3	215.84	0.78
84	1.3	26/02/2121 18:25	0	Female	0.14113	No	Alive	8.17	0.3	206.9733333	0.81
84	1.2	26/02/2121 19:20	0	Female	0.14113	No	Alive	8.38	0.29	219.6137931	0.7
84	1.4	26/02/2121 21:17	0	Female	0.14113	No	Alive	8.26	0.29	216.4689655	0.84
84	1.5	26/02/2121 23:29	0	Female	0.14113	No	Alive	8.45	0.29	221.4482759	0.76
84	1.4	27/02/2121 01:14	0	Female	0.14113	No	Alive	9.32	0.3	236.1066667	0.61
84	1.3	27/02/2121 03:05	0	Female	0.14113	No	Alive	9.3	0.3	235.6	0.66
84	1.4	27/02/2121 05:30	0	Female	0.14113	No	Alive	9.77	0.3	247.5066667	0.62
84	1.5	27/02/2121 08:25	0	Female	0.14113	No	Alive	9.05	0.3	229.2666667	0.63
84	1.3	27/02/2121 09:36	0	Female	0.14113	No	Alive	10.8	0.3	273.6	0.61
84	1.2	27/02/2121 14:33	0	Female	0.14113	No	Alive	10.9	0.3	276.1333333	0.66
84	1.1	27/02/2121 17:39	0	Female	0.14113	No	Alive	10.2	0.4	193.8	0.84
84	0.9	27/02/2121 18:29	0	Female	0.14113	No	Alive	17.6	0.39	342.974359	0.84
84	0.9	27/02/2121 21:36	0	Female	0.14113	No	Alive	12.4	0.4	235.6	0.76
84	1	28/02/2121 00:22	0	Female	0.14113	No	Alive	11.3	0.4	214.7	0.66
84	1.3	28/02/2121 03:08	0	Female	0.14113	No	Alive	6.04	0.29	158.2896552	0.66
84	1.2	28/02/2121 05:40	0	Female	0.14113	No	Alive	11.4	0.38	228	0.66
85	1.1	24/07/2086 22:16	476	Male	0.072279997	No	Alive	13.5	0.6	171	2
84	1.2	28/02/2121 07:21	0	Female	0.14113	No	Alive	9.47	0.31	232.1677419	0.71
85	0.8	24/07/2086 22:55	476	Male	0.072279997	No	Alive	14.6	0.6	184.9333333	2
85	0.9	25/07/2086 00:09	476	Male	0.072279997	No	Alive	10.4	0.7	112.9142857	2.06
84	1.3	28/02/2121 09:25	0	Female	0.14113	No	Alive	6.66	0.26	194.6769231	0.82
85	1.1	25/07/2086 01:12	476	Male	0.072279997	No	Alive	12.3	0.5	186.96	2.35
84	1.3	28/02/2121 11:34	0	Female	0.14113	No	Alive	8.3	0.26	242.6153846	0.73
85	0.8	25/07/2086 04:30	476	Male	0.072279997	No	Alive	44.9	1	341.24	2.15
85	0.6	25/07/2086 06:21	476	Male	0.072279997	No	Alive	63.3	1	481.08	2.15
85	0.6	25/07/2086 10:29	476	Male	0.072279997	No	Alive	24.6	0.68	274.9411765	2.15
86	0.9	24/09/2110 23:00	1350	Female	0.197569996	No	Alive	21.1	0.4	400.9	3.88
86	1.1	25/09/2110 01:01	1350	Female	0.197569996	No	Alive	18	0.3	456	2.62
87	0.9	03/04/2065 10:20	96	Female	0.142089993	No	Alive	18.6	0.3	471.2	1.18
87	1.6	03/04/2065 11:24	96	Female	0.142089993	No	Alive	10	1	76	1.15
86	1	25/09/2110 04:34	1350	Female	0.197569996	No	Alive	13.5	0.3	342	2.83
87	1.3	03/04/2065 13:53	96	Female	0.142089993	No	Alive	14	0.3	354.6666667	1.28
87	1.3	03/04/2065 16:01	96	Female	0.142089993	No	Alive	22.5	0.3	570	1.17
87	1.6	03/04/2065 19:26	96	Female	0.142089993	No	Alive	10.1	0.35	219.3142857	1.25
87	1.6	03/04/2065 21:03	96	Female	0.142089993	No	Alive	12.5	0.3	316.6666667	1.72
50	1.2	19/07/2068 17:10	58	Female	0.031660002	No	Alive	5.7	0.5	86.64	0.6
88	0.6	15/06/2032 09:53	6	Male	0.291599989	No	Alive	14	0.39	272.8205128	0.53
88	0.6	15/06/2032 10:41	6	Male	0.291599989	No	Alive	15.4	0.38	308	0.59
88	0.7	15/06/2032 13:13	6	Male	0.291599989	No	Alive	13.9	0.38	278	0.62
88	0.8	15/06/2032 17:39	6	Male	0.291599989	No	Alive	13.7	0.39	266.974359	0.69
89	1.9	12/09/2021 19:44	2312	Male	0.03475	No	Alive	4.98
90	1.1	19/11/2108 10:18	1778	Female	0.00633	No	Alive	20	0.3	506.6666667	3.78
90	1.2	19/11/2108 11:32	1778	Female	0.00633	No	Alive	14.4	0.21	521.1428571	2.44
90	1.3	19/11/2108 17:01	1778	Female	0.00633	No	Alive	10.3	0.21	372.7619048	2.34
90	1.3	19/11/2108 18:53	1778	Female	0.00633	No	Alive	11	0.21	398.0952381	2.34
88	0.7	16/06/2032 06:58	6	Male	0.291599989	No	Alive	16.5	0.4	313.5	0.75
90	1.3	19/11/2108 23:14	1778	Female	0.00633	No	Alive	12.8	0.3	324.2666667	1.91
88	0.6	16/06/2032 08:47	6	Male	0.291599989	No	Alive	27	0.4	513	0.88
90	1.1	20/11/2108 03:57	1778	Female	0.00633	No	Alive	16.3	0.3	412.9333333	2.3
88	0.9	16/06/2032 15:55	6	Male	0.291599989	No	Alive	18.8	0.35	408.2285714	0.99
90	1.3	20/11/2108 08:08	1778	Female	0.00633	No	Alive	11.8	0.3	298.9333333	2.29
88	1.1	16/06/2032 17:50	6	Male	0.291599989	No	Alive	12.2	0.3	309.0666667	0.69
88	1.3	16/06/2032 19:55	6	Male	0.291599989	No	Alive	7.91	0.21	286.2666667	0.56
90	1.1	20/11/2108 12:55	1778	Female	0.00633	No	Alive	11.6	0.3	293.8666667	1.97
88	1.3	16/06/2032 22:20	6	Male	0.291599989	No	Alive	8.76	0.21	317.0285714	0.66
88	1.1	17/06/2032 00:04	6	Male	0.291599989	No	Alive	9	0.21	325.7142857	0.66
90	1.1	20/11/2108 17:11	1778	Female	0.00633	No	Alive	11.9	0.3	301.4666667	2.04
88	1.3	17/06/2032 02:28	6	Male	0.291599989	No	Alive	12.1	0.21	437.9047619	0.62
90	1.2	20/11/2108 22:10	1778	Female	0.00633	No	Alive	11.5	0.3	291.3333333	1.9
88	1.3	17/06/2032 06:51	6	Male	0.291599989	No	Alive	10.8	0.21	390.8571429	0.66
91	1.3	25/11/2086 07:54	8	Female	0.055360001	No	Alive	10.2	0.6	129.2	0.43
90	1.2	21/11/2108 00:57	1778	Female	0.00633	No	Alive	11.6	0.3	293.8666667	1.5
88	0.9	17/06/2032 10:08	6	Male	0.291599989	No	Alive	11.6	0.21	419.8095238	0.76
91	1.2	25/11/2086 09:21	8	Female	0.055360001	No	Alive	9.52	0.65	111.3107692	0.43
91	1.3	25/11/2086 11:44	8	Female	0.055360001	No	Alive	8.29	0.65	96.92923077	0.43
91	1.6	25/11/2086 13:21	8	Female	0.055360001	No	Alive	8.74	0.65	102.1907692	0.43
88	1.2	17/06/2032 14:49	6	Male	0.291599989	No	Alive	8.55	0.21	309.4285714	0.76
91	1.4	25/11/2086 16:36	8	Female	0.055360001	No	Alive	12.1	0.65	141.4769231	0.43
88	1	17/06/2032 19:42	6	Male	0.291599989	No	Alive	11.4	0.25	346.56	0.6
91	1.4	25/11/2086 19:19	8	Female	0.055360001	No	Alive	10.3	0.58	134.9655172	0.43
91	1.3	25/11/2086 20:35	8	Female	0.055360001	No	Alive	10.1	0.58	132.3448276	0.43
91	1.2	25/11/2086 22:44	8	Female	0.055360001	No	Alive	10	0.5	152	0.43
88	1.1	17/06/2032 23:58	6	Male	0.291599989	No	Alive	9.38	0.25	285.152	0.7
91	1.3	26/11/2086 00:49	8	Female	0.055360001	No	Alive	11	0.5	167.2	0.43
88	0.8	18/06/2032 04:41	6	Male	0.291599989	No	Alive	8.25	0.25	250.8	0.87
91	1.5	26/11/2086 04:05	8	Female	0.055360001	No	Alive	9.39	0.5	142.728	0.43
91	1.5	26/11/2086 06:08	8	Female	0.055360001	No	Alive	15	0.5	228	0.43
91	1.3	26/11/2086 09:33	8	Female	0.055360001	No	Alive	9.27	0.47	149.8978723	0.43
88	0.9	18/06/2032 11:18	6	Male	0.291599989	No	Alive	9.03	0.25	274.512	0.94
88	0.8	18/06/2032 13:08	6	Male	0.291599989	No	Alive	11.3	0.25	343.52	0.81
91	1.6	26/11/2086 12:34	8	Female	0.055360001	No	Alive	8.46	0.45	142.88	0.43
88	0.8	18/06/2032 14:55	6	Male	0.291599989	No	Alive	14.1	0.26	412.1538462	0.96
91	1.3	26/11/2086 14:19	8	Female	0.055360001	No	Alive	8.65	0.79	83.21518987	0.43
88	0.9	18/06/2032 17:41	6	Male	0.291599989	No	Alive	7.5	0.21	271.4285714	0.76
91	1.3	26/11/2086 18:06	8	Female	0.055360001	No	Alive	8.05	0.55	111.2363636	0.43
88	0.9	18/06/2032 21:39	6	Male	0.291599989	No	Alive	10	0.21	361.9047619	0.75
91	1.3	26/11/2086 22:11	8	Female	0.055360001	No	Alive	10.4	0.68	116.2352941	0.43
91	1.3	26/11/2086 23:08	8	Female	0.055360001	No	Alive	8.53	0.67	96.75820896	0.43
91	1.3	27/11/2086 01:45	8	Female	0.055360001	No	Alive	11	0.65	128.6153846	0.43
88	1	19/06/2032 02:52	6	Male	0.291599989	No	Alive	8.09	0.21	292.7809524	0.69
88	1.1	19/06/2032 04:53	6	Male	0.291599989	No	Alive	8.39	0.21	303.6380952	0.84
88	0.9	19/06/2032 07:03	6	Male	0.291599989	No	Alive	9.64	0.24	305.2666667
91	1.5	27/11/2086 07:27	8	Female	0.055360001	No	Alive	6.57	0.67	74.52537313	0.43
91	1.3	27/11/2086 10:02	8	Female	0.055360001	No	Alive	11.1	0.64	131.8125	0.43
91	1.3	27/11/2086 12:57	8	Female	0.055360001	No	Alive	12.7	0.65	148.4923077	0.43
91	1.4	27/11/2086 16:59	8	Female	0.055360001	No	Alive	9.95	0.55	137.4909091	0.43
91	1.4	27/11/2086 19:14	8	Female	0.055360001	No	Alive	10.2	0.5	155.04	0.43
91	1.4	27/11/2086 22:17	8	Female	0.055360001	No	Alive	6.85	0.46	113.173913	0.43
91	1.6	28/11/2086 04:21	8	Female	0.055360001	No	Alive	9.91	0.6	125.5266667	0.43
91	1.6	28/11/2086 05:43	8	Female	0.055360001	No	Alive	7.78	0.6	98.54666667	0.43
91	1.5	28/11/2086 06:55	8	Female	0.055360001	No	Alive	7.47	1	56.772	0.43
91	1.4	28/11/2086 07:50	8	Female	0.055360001	No	Alive	7.91	0.7	85.88	0.43
91	1.6	28/11/2086 09:59	8	Female	0.055360001	No	Alive	8.03	0.73	83.6	0.43
91	1.6	28/11/2086 18:14	8	Female	0.055360001	No	Alive	7.98	0.55	110.2690909	0.43
91	1.6	28/11/2086 22:01	8	Female	0.055360001	No	Alive	10.3	0.55	142.3272727	0.43
91	1.4	29/11/2086 02:58	8	Female	0.055360001	No	Alive	10.6	0.55	146.4727273	0.43
91	1.6	29/11/2086 03:01	8	Female	0.055360001	No	Alive	10.7	0.55	147.8545455	0.43
91	1.5	29/11/2086 03:04	8	Female	0.055360001	No	Alive	10.5	0.55	145.0909091	0.43
91	1.7	29/11/2086 04:26	8	Female	0.055360001	No	Alive	11.7	1	88.92	0.43
91	1.4	29/11/2086 05:14	8	Female	0.055360001	No	Alive	7.28	1	55.328	0.43
91	1.4	29/11/2086 06:30	8	Female	0.055360001	No	Alive	6.32	1	48.032	0.43
91	1.4	29/11/2086 08:01	8	Female	0.055360001	No	Alive	4.96	0.87	43.32873563	0.43
91	1.4	29/11/2086 08:50	8	Female	0.055360001	No	Alive	6.74	0.93	55.07956989	0.43
91	1.2	29/11/2086 11:03	8	Female	0.055360001	No	Alive	8.99	0.73	93.59452055	0.43
91	1.5	29/11/2086 14:37	8	Female	0.055360001	No	Alive	7.55	0.5	114.76	0.43
91	1.3	29/11/2086 21:48	8	Female	0.055360001	No	Alive	14.3	0.7	155.2571429	0.43
91	1.3	29/11/2086 22:34	8	Female	0.055360001	No	Alive	8.26	0.7	89.68	0.43
91	1.3	30/11/2086 00:13	8	Female	0.055360001	No	Alive	9.38	0.82	86.93658537	0.43
88	0.8	22/06/2032 04:51	6	Male	0.291599989	No	Alive	10.5	0.24	332.5
91	1.7	30/11/2086 04:22	8	Female	0.055360001	No	Alive	7.52	0.5	114.304	0.43
91	1.7	30/11/2086 08:24	8	Female	0.055360001	No	Alive	6.18	0.45	104.3733333	0.43
91	1.6	30/11/2086 13:33	8	Female	0.055360001	No	Alive	6.68	0.72	70.51111111	0.43
92	1.7	26/03/2065 19:53	54	Male	0.078950003	No	Alive	8.15	0.47	131.787234	0.74
92	1.6	26/03/2065 21:01	54	Male	0.078950003	No	Alive	9.5	0.44	164.0909091	0.75
92	1.6	26/03/2065 21:53	54	Male	0.078950003	No	Alive	7.3	0.62	89.48387097	0.53
91	1.5	30/11/2086 18:59	8	Female	0.055360001	No	Alive	6.7	0.58	87.79310345	0.43
92	1	26/03/2065 23:27	54	Male	0.078950003	No	Alive	7.09	0.8	67.355	0.53
91	1.8	30/11/2086 21:28	8	Female	0.055360001	No	Alive	7.86	0.7	85.33714286	0.43
91	1.5	30/11/2086 22:03	8	Female	0.055360001	No	Alive	7.48	1	56.848	0.43
92	1.6	27/03/2065 01:36	54	Male	0.078950003	No	Alive	6.41	0.8	60.895	0.53
92	1.4	27/03/2065 02:54	54	Male	0.078950003	No	Alive	8.13	0.92	67.16086957	0.53
91	1.4	01/12/2086 00:04	8	Female	0.055360001	No	Alive	5.38	0.9	45.43111111	0.43
91	1.1	01/12/2086 00:42	8	Female	0.055360001	No	Alive	10.3	0.9	86.97777778	0.43
91	1.2	01/12/2086 01:12	8	Female	0.055360001	No	Alive	10.5	0.9	88.66666667	0.43
92	1.4	27/03/2065 05:40	54	Male	0.078950003	No	Alive	8.64	0.84	78.17142857	0.53
91	1.1	01/12/2086 02:23	8	Female	0.055360001	No	Alive	7.72	0.9	65.19111111	0.43
92	1.3	27/03/2065 07:32	54	Male	0.078950003	No	Alive	7.73	0.77	76.2961039	0.53
91	1.1	01/12/2086 04:04	8	Female	0.055360001	No	Alive	9.64	0.89	82.31910112	0.43
91	1.2	01/12/2086 05:15	8	Female	0.055360001	No	Alive	7.33	0.9	61.89777778	0.43
92	1.2	27/03/2065 08:49	54	Male	0.078950003	No	Alive	8.64	0.77	85.27792208	0.53
91	1.1	01/12/2086 06:24	8	Female	0.055360001	No	Alive	7.33	0.91	61.21758242	0.43
91	1.1	01/12/2086 07:08	8	Female	0.055360001	No	Alive	7.23	0.8	68.685	0.43
92	1.4	27/03/2065 11:32	54	Male	0.078950003	No	Alive	6.71	0.77	66.22857143	0.53
91	1.3	01/12/2086 09:10	8	Female	0.055360001	No	Alive	7.97	0.9	67.30222222	0.43
91	1.3	01/12/2086 10:01	8	Female	0.055360001	No	Alive	8.07	0.75	81.776	0.43
92	1.4	27/03/2065 13:53	54	Male	0.078950003	No	Alive	6.87	0.77	67.80779221	0.53
91	1.4	01/12/2086 11:28	8	Female	0.055360001	No	Alive	8.11	0.6	102.7266667	0.43
92	1.3	27/03/2065 16:15	54	Male	0.078950003	No	Alive	8.55	0.86	75.55813953	0.53
91	1.3	01/12/2086 13:20	8	Female	0.055360001	No	Alive	8.95	0.62	109.7096774	0.43
91	1.1	01/12/2086 14:44	8	Female	0.055360001	No	Alive	10.2	1	77.52	0.43
92	1.2	27/03/2065 19:28	54	Male	0.078950003	No	Alive	7.69	0.73	80.06027397	0.53
91	1.1	01/12/2086 16:36	8	Female	0.055360001	No	Alive	8.03	1	61.028	0.43
91	1	01/12/2086 17:58	8	Female	0.055360001	No	Alive	8.21	0.75	83.19466667	0.43
92	1.4	27/03/2065 22:11	54	Male	0.078950003	No	Alive	7.23	0.67	82.0119403	0.53
91	1	01/12/2086 19:56	8	Female	0.055360001	No	Alive	7.62	0.66	87.74545455	0.43
91	1	01/12/2086 21:45	8	Female	0.055360001	No	Alive	7.25	0.66	83.48484848	0.43
92	1.3	28/03/2065 01:40	54	Male	0.078950003	No	Alive	7.48	0.65	87.45846154	0.53
92	1.3	28/03/2065 03:49	54	Male	0.078950003	No	Alive	7.12	0.65	83.24923077	0.53
91	0.9	02/12/2086 00:19	8	Female	0.055360001	No	Alive	7.13	0.66	82.1030303	0.43
92	1.3	28/03/2065 05:37	54	Male	0.078950003	No	Alive	7.06	0.69	77.76231884	0.53
91	1.1	02/12/2086 04:00	8	Female	0.055360001	No	Alive	7.58	0.8	72.01	0.43
92	1.3	28/03/2065 08:13	54	Male	0.078950003	No	Alive	8.75	0.75	88.66666667	0.53
92	1.4	28/03/2065 09:31	54	Male	0.078950003	No	Alive	7.47	0.8	70.965	0.53
91	0.9	02/12/2086 07:39	8	Female	0.055360001	No	Alive	12	0.6	152	0.43
92	1.3	28/03/2065 11:28	54	Male	0.078950003	No	Alive	8.76	0.8	83.22	0.53
91	1.2	02/12/2086 09:02	8	Female	0.055360001	No	Alive	10	0.52	146.1538462	0.43
92	1.2	28/03/2065 13:33	54	Male	0.078950003	No	Alive	11.3	0.8	107.35	0.53
93	0.7	12/12/2106 06:15	599	Female	0.00313	No	Alive	50.5
91	1.2	02/12/2086 11:14	8	Female	0.055360001	No	Alive	12.4	0.5	188.48	0.43
92	1.2	28/03/2065 16:05	54	Male	0.078950003	No	Alive	11.1	0.8	105.45	0.53
93	1.2	12/12/2106 09:54	599	Female	0.00313	No	Alive	13.8
91	1.3	02/12/2086 14:46	8	Female	0.055360001	No	Alive	12.4	0.5	188.48	0.43
92	1.2	28/03/2065 20:03	54	Male	0.078950003	No	Alive	10.8	0.7	117.2571429	0.53
91	1.1	02/12/2086 17:14	8	Female	0.055360001	No	Alive	10.5	0.5	159.6	0.43
94	0	15/01/2123 20:20	2993	Male	0.00439	No	Alive	21.2	0.3	537.0666667	5.11
91	1.2	02/12/2086 20:13	8	Female	0.055360001	No	Alive	7.6	0.5	115.52	0.43
92	1.3	29/03/2065 00:25	54	Male	0.078950003	No	Alive	8.91	0.6	112.86	0.53
94	0	16/01/2123 01:18	2993	Male	0.00439	No	Alive	20.1	0.3	509.2	3.56
91	1.9	03/12/2086 00:11	8	Female	0.055360001	No	Alive	8.36	0.6	105.8933333	0.43
91	1.2	03/12/2086 00:50	8	Female	0.055360001	No	Alive	9.57	0.6	121.22	0.43
92	0.9	29/03/2065 04:47	54	Male	0.078950003	No	Alive	9.18	0.6	116.28	0.53
91	1.5	03/12/2086 04:01	8	Female	0.055360001	No	Alive	5.94	0.5	90.288	0.43
91	1.4	03/12/2086 04:46	8	Female	0.055360001	No	Alive	7.57	0.5	115.064	0.43
92	1.3	29/03/2065 09:08	54	Male	0.078950003	No	Alive	7.62	0.45	128.6933333	0.53
91	1.3	03/12/2086 06:33	8	Female	0.055360001	No	Alive	7.66	0.35	166.3314286	0.43
91	1.4	03/12/2086 08:09	8	Female	0.055360001	No	Alive	7.36	0.35	159.8171429	0.43
91	1.2	03/12/2086 09:42	8	Female	0.055360001	No	Alive	12.6	0.4	239.4	0.43
92	1.4	29/03/2065 13:18	54	Male	0.078950003	No	Alive	7.6	0.38	152	0.53
92	1.5	29/03/2065 14:26	54	Male	0.078950003	No	Alive	7.51	0.38	150.2	0.53
92	1.4	29/03/2065 15:43	54	Male	0.078950003	No	Alive	7.56	0.38	151.2	0.53
91	1.3	03/12/2086 12:37	8	Female	0.055360001	No	Alive	8.98	0.42	162.4952381	0.43
92	1.4	29/03/2065 17:27	54	Male	0.078950003	No	Alive	8.49	0.47	137.2851064	0.53
91	1.4	03/12/2086 16:00	8	Female	0.055360001	No	Alive	8.71	0.51	129.7960784	0.43
92	1.4	29/03/2065 19:56	54	Male	0.078950003	No	Alive	9.64	0.47	155.8808511	0.53
91	1.4	03/12/2086 17:36	8	Female	0.055360001	No	Alive	8.23	0.51	122.6431373	0.43
91	1.4	03/12/2086 19:06	8	Female	0.055360001	No	Alive	8.69	0.51	129.4980392	0.43
92	1.4	30/03/2065 00:24	54	Male	0.078950003	No	Alive	6.41	0.47	103.6510638	0.53
92	1.3	30/03/2065 01:31	54	Male	0.078950003	No	Alive	7.86	0.57	104.8	0.53
91	1.9	03/12/2086 23:25	8	Female	0.055360001	No	Alive	6.8	0.51	101.3333333	0.43
92	1.4	30/03/2065 04:33	54	Male	0.078950003	No	Alive	7.76	0.52	113.4153846	0.53
91	1.8	04/12/2086 02:09	8	Female	0.055360001	No	Alive	7.16	0.75	72.55466667	0.43
92	1.5	30/03/2065 07:56	54	Male	0.078950003	No	Alive	7.06	0.52	103.1846154	0.53
91	1	04/12/2086 05:20	8	Female	0.055360001	No	Alive	12.6	0.65	147.3230769	0.43
91	1.8	04/12/2086 08:58	8	Female	0.055360001	No	Alive	7.72	0.41	143.102439	0.43
92	1.6	30/03/2065 13:34	54	Male	0.078950003	No	Alive	5.2	0.52	76	0.53
92	1.4	30/03/2065 14:22	54	Male	0.078950003	No	Alive	8.15	0.52	119.1153846	0.53
92	1.5	30/03/2065 16:15	54	Male	0.078950003	No	Alive	8.98	0.52	131.2461538	0.53
91	2	04/12/2086 14:13	8	Female	0.055360001	No	Alive	9.21	0.35	199.9885714	0.43
92	1.2	30/03/2065 19:16	54	Male	0.078950003	No	Alive	15.2	0.6	192.5333333	0.53
91	2.1	04/12/2086 16:17	8	Female	0.055360001	No	Alive	7.29	0.35	158.2971429	0.43
92	1.3	30/03/2065 21:29	54	Male	0.078950003	No	Alive	11.3	0.4	214.7	0.54
91	1.9	04/12/2086 19:31	8	Female	0.055360001	No	Alive	11.1	0.48	175.75	0.43
92	1.4	31/03/2065 00:05	54	Male	0.078950003	No	Alive	10.4	0.4	197.6	0.57
91	1.8	04/12/2086 22:07	8	Female	0.055360001	No	Alive	9.42	0.48	149.15	0.43
92	1.4	31/03/2065 02:19	54	Male	0.078950003	No	Alive	10.7	0.4	203.3	0.53
91	1.9	04/12/2086 23:19	8	Female	0.055360001	No	Alive	7.71	0.48	122.075	0.43
92	1.5	31/03/2065 05:46	54	Male	0.078950003	No	Alive	8.61	0.34	192.4588235	0.51
91	1.9	05/12/2086 03:43	8	Female	0.055360001	No	Alive	6.83	0.55	94.37818182	0.43
91	1.2	05/12/2086 05:14	8	Female	0.055360001	No	Alive	11.3	0.5	171.76	0.43
91	2.1	05/12/2086 08:48	8	Female	0.055360001	No	Alive	8.99	0.5	136.648	0.43
91	1.2	05/12/2086 09:49	8	Female	0.055360001	No	Alive	9.96	0.5	151.392	0.43
91	1.3	05/12/2086 10:40	8	Female	0.055360001	No	Alive	8.86	0.65	103.5938462	0.43
91	1.2	05/12/2086 12:56	8	Female	0.055360001	No	Alive	12.7	0.65	148.4923077	0.43
91	2.1	05/12/2086 14:21	8	Female	0.055360001	No	Alive	7.07	0.8	67.165	0.43
91	1	05/12/2086 15:33	8	Female	0.055360001	No	Alive	21.8	1	165.68	0.43
91	1.3	05/12/2086 16:31	8	Female	0.055360001	No	Alive	7.54	0.7	81.86285714	0.43
91	2	05/12/2086 17:20	8	Female	0.055360001	No	Alive	12.3	0.7	133.5428571	0.43
91	2.1	05/12/2086 19:12	8	Female	0.055360001	No	Alive	8.81	0.7	95.65142857	0.43
91	2	05/12/2086 20:10	8	Female	0.055360001	No	Alive	17.3	0.7	187.8285714	0.43
91	1.4	05/12/2086 22:03	8	Female	0.055360001	No	Alive	15.4	0.61	191.8688525	0.43
91	2	05/12/2086 23:39	8	Female	0.055360001	No	Alive	10.7	0.52	156.3846154	0.43
91	1.9	06/12/2086 00:41	8	Female	0.055360001	No	Alive	11.5	0.52	168.0769231	0.43
91	1.3	06/12/2086 00:49	8	Female	0.055360001	No	Alive	9.23	0.52	134.9	0.43
91	2.1	06/12/2086 02:31	8	Female	0.055360001	No	Alive	11.1	0.78	108.1538462	0.43
95	0.9	26/03/2026 12:51	2715	Male	0.021190001	No	Dead	7.92	1	60.192	4.97
91	1.3	06/12/2086 04:19	8	Female	0.055360001	No	Alive	7.62	0.74	78.25945946	0.43
95	1.1	26/03/2026 13:54	2715	Male	0.021190001	No	Dead	8.01	0.9	67.64	7.9
91	1.1	06/12/2086 05:23	8	Female	0.055360001	No	Alive	8.43	1	64.068	0.43
95	0.9	26/03/2026 14:44	2715	Male	0.021190001	No	Dead	12.1	0.9	102.1777778	7.88
91	1	06/12/2086 06:38	8	Female	0.055360001	No	Alive	9.97	0.76	99.7	0.43
95	0.8	26/03/2026 15:46	2715	Male	0.021190001	No	Dead	24.3	0.88	209.8636364	7.97
91	1.5	06/12/2086 07:44	8	Female	0.055360001	No	Alive	7.89	0.5	119.928	0.43
95	1	26/03/2026 17:25	2715	Male	0.021190001	No	Dead	16	0.6	202.6666667	7.63
95	1.2	26/03/2026 18:30	2715	Male	0.021190001	No	Dead	6.16	0.6	78.02666667	7.63
95	1	26/03/2026 18:48	2715	Male	0.021190001	No	Dead	6.14	0.6	77.77333333	7.63
91	1.4	06/12/2086 10:17	8	Female	0.055360001	No	Alive	13.6	0.5	206.72	0.43
95	0.9	26/03/2026 20:43	2715	Male	0.021190001	No	Dead	9.01	1	68.476	9.3
91	1.4	06/12/2086 13:20	8	Female	0.055360001	No	Alive	9.69	0.52	141.6230769	0.43
91	1.4	06/12/2086 14:01	8	Female	0.055360001	No	Alive	10	0.61	124.5901639	0.43
95	0.8	26/03/2026 22:52	2715	Male	0.021190001	No	Dead	34.3	0.85	306.6823529	9.1
95	0.9	27/03/2026 01:47	2715	Male	0.021190001	No	Dead	10.1	1	76.76	7.75
91	1.6	06/12/2086 17:23	8	Female	0.055360001	No	Alive	10.1	0.45	170.5777778	0.43
95	1.1	27/03/2026 02:42	2715	Male	0.021190001	No	Dead	9.41	1	71.516	7.75
95	1.1	27/03/2026 04:19	2715	Male	0.021190001	No	Dead	13.5	1	102.6	7.75
91	2.2	06/12/2086 20:35	8	Female	0.055360001	No	Alive	11.8	0.62	144.6451613	0.43
91	2	06/12/2086 22:23	8	Female	0.055360001	No	Alive	12.9	0.66	148.5454545	0.43
95	0.9	27/03/2026 07:02	2715	Male	0.021190001	No	Dead	28.9	0.7	313.7714286	8.45
91	1.9	07/12/2086 01:52	8	Female	0.055360001	No	Alive	12	0.6	152	0.43
95	1	27/03/2026 10:36	2715	Male	0.021190001	No	Dead	19.7	0.45	332.7111111	8.06
91	1.7	07/12/2086 03:11	8	Female	0.055360001	No	Alive	9.92	0.65	115.9876923	0.43
95	1.2	27/03/2026 13:53	2715	Male	0.021190001	No	Dead	11.4	0.35	247.5428571	8.31
91	1.3	07/12/2086 06:14	8	Female	0.055360001	No	Alive	9.63	0.5	146.376	0.43
95	1.2	27/03/2026 14:58	2715	Male	0.021190001	No	Dead	10.5	0.35	228	7.58
91	1.3	07/12/2086 07:34	8	Female	0.055360001	No	Alive	7.93	0.5	120.536	0.43
95	1.3	27/03/2026 16:11	2715	Male	0.021190001	No	Dead	10.2	0.35	221.4857143	6.46
91	1.1	07/12/2086 09:37	8	Female	0.055360001	No	Alive	9.29	0.55	128.3709091	0.43
95	1.2	27/03/2026 19:32	2715	Male	0.021190001	No	Dead	12.4	0.35	269.2571429	6.53
91	1.3	07/12/2086 13:22	8	Female	0.055360001	No	Alive	11.6	0.47	187.5744681	0.43
95	1.3	27/03/2026 22:50	2715	Male	0.021190001	No	Dead	10.9	0.25	331.36	6.17
95	1.2	27/03/2026 23:56	2715	Male	0.021190001	No	Dead	13.2	0.25	401.28	7.25
91	1.8	07/12/2086 16:06	8	Female	0.055360001	No	Alive	11.2	0.42	202.6666667	0.43
95	1.4	28/03/2026 02:26	2715	Male	0.021190001	No	Dead	10.3	0.3	260.9333333	6.37
91	1.2	07/12/2086 20:22	8	Female	0.055360001	No	Alive	12.1	0.59	155.8644068	0.43
91	1.2	07/12/2086 21:33	8	Female	0.055360001	No	Alive	12.2	0.52	178.3076923	0.43
95	1.3	28/03/2026 06:08	2715	Male	0.021190001	No	Dead	13.5	0.25	410.4	6.4
91	2	07/12/2086 23:25	8	Female	0.055360001	No	Alive	11.7	0.5	177.84	0.43
95	1.4	28/03/2026 08:07	2715	Male	0.021190001	No	Dead	13	0.25	395.2	5.89
91	1.6	08/12/2086 00:48	8	Female	0.055360001	No	Alive	9.14	0.53	131.0641509	0.43
95	1.2	28/03/2026 10:03	2715	Male	0.021190001	No	Dead	12.2	0.25	370.88	5.83
91	1.9	08/12/2086 03:07	8	Female	0.055360001	No	Alive	8.22	0.53	117.8716981	0.43
91	1.1	08/12/2086 04:57	8	Female	0.055360001	No	Alive	13.2	0.45	222.9333333	0.52
91	1.8	08/12/2086 06:02	8	Female	0.055360001	No	Alive	10.9	0.45	184.0888889	0.53
91	1.8	08/12/2086 07:27	8	Female	0.055360001	No	Alive	10.8	0.45	182.4	0.5
95	1.6	28/03/2026 16:20	2715	Male	0.021190001	No	Dead	8.25	0.25	250.8	5.83
95	1.7	28/03/2026 17:02	2715	Male	0.021190001	No	Dead	8.08	0.25	245.632	5.83
91	1.8	08/12/2086 09:13	8	Female	0.055360001	No	Alive	11.3	0.45	190.8444444	0.51
95	1.5	28/03/2026 21:27	2715	Male	0.021190001	No	Dead	13.2	0.25	401.28	5.79
91	1.1	08/12/2086 13:19	8	Female	0.055360001	No	Alive	10.3	0.45	173.9555556	0.49
95	1.5	28/03/2026 23:50	2715	Male	0.021190001	No	Dead	14.4	0.25	437.76	5.97
91	1	08/12/2086 16:11	8	Female	0.055360001	No	Alive	11.8	0.45	199.2888889	0.7
95	1.6	29/03/2026 00:59	2715	Male	0.021190001	No	Dead	8.71	0.25	264.784	6.08
95	1.6	29/03/2026 01:33	2715	Male	0.021190001	No	Dead	8.29	0.25	252.016	7.4
91	1.7	08/12/2086 19:01	8	Female	0.055360001	No	Alive	12.2	0.6	154.5333333	0.93
95	1.4	29/03/2026 04:36	2715	Male	0.021190001	No	Dead	10.1	0.25	307.04	7.21
91	1	08/12/2086 21:37	8	Female	0.055360001	No	Alive	11.2	0.45	189.1555556	0.77
95	1.4	29/03/2026 06:56	2715	Male	0.021190001	No	Dead	10	0.25	304	7.07
91	1.9	08/12/2086 23:35	8	Female	0.055360001	No	Alive	9.42	0.4	178.98	0.7
95	1.5	29/03/2026 09:16	2715	Male	0.021190001	No	Dead	9.34	0.35	202.8114286	7.52
91	1	09/12/2086 00:47	8	Female	0.055360001	No	Alive	11.1	0.4	210.9	0.43
91	1.2	09/12/2086 04:16	8	Female	0.055360001	No	Alive	9.51	0.4	180.69	0.65
95	1.3	29/03/2026 13:18	2715	Male	0.021190001	No	Dead	12.6	0.35	273.6	7.33
91	1.7	09/12/2086 06:01	8	Female	0.055360001	No	Alive	11.2	0.35	243.2	0.37
91	1.7	09/12/2086 07:10	8	Female	0.055360001	No	Alive	11.2	0.4	212.8	0.43
95	1.3	29/03/2026 15:45	2715	Male	0.021190001	No	Dead	13.4	0.35	290.9714286	7.23
91	1.6	09/12/2086 09:11	8	Female	0.055360001	No	Alive	11.1	0.4	210.9	0.49
95	1.2	29/03/2026 19:06	2715	Male	0.021190001	No	Dead	12.2	0.35	264.9142857	8.14
91	1.8	09/12/2086 10:47	8	Female	0.055360001	No	Alive	11.3	0.4	214.7	0.64
95	1.3	29/03/2026 21:38	2715	Male	0.021190001	No	Dead	13.5	0.35	293.1428571	7.56
91	1.1	09/12/2086 13:24	8	Female	0.055360001	No	Alive	10.3	0.38	206	0.56
96	1.2	30/12/2069 01:55	151	Male	0.00945	No	Alive	17.3	0.3	438.2666667	1.18
95	1.4	30/03/2026 00:44	2715	Male	0.021190001	No	Dead	11.4	0.28	309.4285714	7.06
91	1.2	09/12/2086 17:02	8	Female	0.055360001	No	Alive	10.4	0.35	225.8285714	0.46
96	2.1	30/12/2069 03:46	151	Male	0.00945	No	Alive	9.45	0.3	239.4	1.44
91	1.2	09/12/2086 18:51	8	Female	0.055360001	No	Alive	9.46	0.35	205.4171429	0.47
96	2.2	30/12/2069 07:22	151	Male	0.00945	No	Alive	9.99	0.3	253.08	1.49
95	1.6	30/03/2026 06:08	2715	Male	0.021190001	No	Dead	9.47	0.28	257.0428571	6.85
91	1.2	09/12/2086 21:39	8	Female	0.055360001	No	Alive	10.3	0.32	244.625	0.59
91	1.9	09/12/2086 23:12	8	Female	0.055360001	No	Alive	9.45	0.32	224.4375	0.59
95	1.5	30/03/2026 11:02	2715	Male	0.021190001	No	Dead	10.1	0.29	264.6896552	6.79
91	1.3	10/12/2086 03:38	8	Female	0.055360001	No	Alive	10.2	0.38	204	1.15
96	1.9	30/12/2069 14:15	151	Male	0.00945	No	Alive	21.7
95	1.5	30/03/2026 13:13	2715	Male	0.021190001	No	Dead	10.9	0.29	285.6551724	6.98
96	1.9	30/12/2069 17:30	151	Male	0.00945	No	Alive	12.8
91	1.8	10/12/2086 07:46	8	Female	0.055360001	No	Alive	11.9	0.38	238	0.55
95	1.3	30/03/2026 17:38	2715	Male	0.021190001	No	Dead	15.7	0.29	411.4482759	7.21
95	1.4	30/03/2026 17:58	2715	Male	0.021190001	No	Dead	13.9	0.29	364.2758621	7.21
91	1.3	10/12/2086 09:34	8	Female	0.055360001	No	Alive	11.3	0.38	226	0.54
95	1.6	30/03/2026 19:56	2715	Male	0.021190001	No	Dead	11	0.29	288.2758621	7.21
97	1.4	21/08/2075 13:32	124	Female	0.00398	No	Alive	12.1	0.25	367.84	1.33
91	1.9	10/12/2086 13:02	8	Female	0.055360001	No	Alive	10.7	0.38	214	1.06
97	1.5	21/08/2075 14:45	124	Female	0.00398	No	Alive	11.7	0.25	355.68	1.87
95	1.6	30/03/2026 23:53	2715	Male	0.021190001	No	Dead	10.5	0.28	285	5.56
97	1.7	21/08/2075 16:28	124	Female	0.00398	No	Alive	8.22	0.25	249.888	1.84
97	1.7	21/08/2075 18:01	124	Female	0.00398	No	Alive	9.6	0.25	291.84	1.84
91	1	10/12/2086 17:33	8	Female	0.055360001	No	Alive	14	0.38	280	0.51
97	1.5	21/08/2075 19:31	124	Female	0.00398	No	Alive	14.8	0.25	449.92	1.47
95	1.4	31/03/2026 04:43	2715	Male	0.021190001	No	Dead	11.5	0.28	312.1428571	5.45
97	1.5	21/08/2075 21:15	124	Female	0.00398	No	Alive	11.7	0.25	355.68	1.5
97	1.6	21/08/2075 23:06	124	Female	0.00398	No	Alive	15.2	0.25	462.08	1.84
91	1.8	10/12/2086 22:29	8	Female	0.055360001	No	Alive	14.9	0.4	283.1	0.38
91	1.9	10/12/2086 23:33	8	Female	0.055360001	No	Alive	12.7	0.4	241.3	0.57
95	1.5	31/03/2026 10:36	2715	Male	0.021190001	No	Dead	12.1	0.28	328.4285714	5.38
91	1.3	11/12/2086 02:21	8	Female	0.055360001	No	Alive	10.4	0.35	225.8285714	0.64
97	1.7	22/08/2075 03:32	124	Female	0.00398	No	Alive	8.91	0.25	270.864	1.86
95	1.5	31/03/2026 14:06	2715	Male	0.021190001	No	Dead	11.4	0.28	309.4285714	5.48
97	1.2	22/08/2075 07:30	124	Female	0.00398	No	Alive	12.2	0.25	370.88	1.78
95	1.4	31/03/2026 18:58	2715	Male	0.021190001	No	Dead	10.8	0.28	293.1428571	5.3
97	1.4	22/08/2075 11:43	124	Female	0.00398	No	Alive	9.39	0.25	285.456	1.75
97	1.5	22/08/2075 11:57	124	Female	0.00398	No	Alive	10.3	0.25	313.12	1.75
91	1.3	11/12/2086 12:54	8	Female	0.055360001	No	Alive	8.32	0.4	158.08	0.47
97	1.4	22/08/2075 14:05	124	Female	0.00398	No	Alive	12.8	0.25	389.12	1.9
91	1.2	11/12/2086 15:15	8	Female	0.055360001	No	Alive	7.62	0.4	144.78	0.83
97	1.5	22/08/2075 17:24	124	Female	0.00398	No	Alive	12.7	0.25	386.08	1.79
95	1.6	01/04/2026 01:16	2715	Male	0.021190001	No	Dead	8.89	0.28	241.3	5.34
97	1.4	22/08/2075 19:30	124	Female	0.00398	No	Alive	12.6	0.25	383.04	1.6
91	1.9	11/12/2086 19:01	8	Female	0.055360001	No	Alive	6.81	0.4	129.39	0.52
95	1.4	01/04/2026 03:47	2715	Male	0.021190001	No	Dead	11.9	0.29	311.862069	5.3
97	1.5	22/08/2075 20:35	124	Female	0.00398	No	Alive	12.1	0.25	367.84	1.6
97	1.6	22/08/2075 23:56	124	Female	0.00398	No	Alive	8.7	0.25	264.48	1.5
95	1.5	01/04/2026 10:40	2715	Male	0.021190001	No	Dead	11.4	0.28	309.4285714	5.61
97	1.6	23/08/2075 03:48	124	Female	0.00398	No	Alive	12.1	0.25	367.84	1.65
97	1.4	23/08/2075 06:30	124	Female	0.00398	No	Alive	13.1	0.25	398.24	2
95	1.6	01/04/2026 17:23	2715	Male	0.021190001	No	Dead	9.32	0.28	252.9714286	5.62
98	0.7	12/09/2051 01:35	3226	Male	0.145539999	No	Alive	30.5	0.5	463.6	3.31
98	0.8	12/09/2051 04:52	3226	Male	0.145539999	No	Alive	14.7	0.3	372.4	3.25
95	1.4	02/04/2026 01:51	2715	Male	0.021190001	No	Dead	10.3	0.28	279.5714286	4.77
95	1.4	02/04/2026 04:14	2715	Male	0.021190001	No	Dead	11.5	0.29	301.3793103	5.51
95	1.5	02/04/2026 04:59	2715	Male	0.021190001	No	Dead	9.58	0.29	251.062069	5.51
95	1.4	02/04/2026 06:54	2715	Male	0.021190001	No	Dead	13.9	0.29	364.2758621	5.62
98	0.8	12/09/2051 10:42	3226	Male	0.145539999	No	Alive	17.8	0.3	450.9333333	3.63
95	1.5	02/04/2026 07:56	2715	Male	0.021190001	No	Dead	9.44	0.29	247.3931034	5.79
95	1.5	02/04/2026 10:40	2715	Male	0.021190001	No	Dead	8.79	0.28	238.5857143	5.92
98	1.1	12/09/2051 15:55	3226	Male	0.145539999	No	Alive	15.1	0.25	459.04	2.74
95	1.5	02/04/2026 12:45	2715	Male	0.021190001	No	Dead	11.2	0.28	304	5.88
99	1.4	29/09/2063 13:44	1105	Female	0.03884	No	Alive	25	0.75	253.3333333	2.21
98	1.1	12/09/2051 18:47	3226	Male	0.145539999	No	Alive	16.9	0.25	513.76	2.76
95	1.4	02/04/2026 16:35	2715	Male	0.021190001	No	Dead	10.1	0.28	274.1428571	6.5
99	1.3	29/09/2063 18:47	1105	Female	0.03884	No	Alive	15.5	0.35	336.5714286	3.06
98	1	12/09/2051 22:47	3226	Male	0.145539999	No	Alive	17.2	0.21	622.4761905	2.5
95	1.4	02/04/2026 19:39	2715	Male	0.021190001	No	Dead	13.9	0.28	377.2857143	5.9
99	1.4	29/09/2063 19:51	1105	Female	0.03884	No	Alive	14.8	0.35	321.3714286	3.02
95	1.3	02/04/2026 22:48	2715	Male	0.021190001	No	Dead	14.7	0.28	399	6.02
99	1.2	29/09/2063 22:21	1105	Female	0.03884	No	Alive	17.3	0.35	375.6571429	3.59
98	1.2	13/09/2051 03:33	3226	Male	0.145539999	No	Alive	13	0.21	470.4761905	2.89
99	1.2	29/09/2063 23:44	1105	Female	0.03884	No	Alive	41.3	0.3	1046.266667	2.63
99	1.4	30/09/2063 00:34	1105	Female	0.03884	No	Alive	11	0.3	278.6666667	2.92
98	1.1	13/09/2051 05:18	3226	Male	0.145539999	No	Alive	13.5	0.21	488.5714286	2.88
95	1.2	03/04/2026 02:30	2715	Male	0.021190001	No	Dead	15.8	0.28	428.8571429	5.43
99	1.6	30/09/2063 03:26	1105	Female	0.03884	No	Alive	9.54	0.3	241.68	2.68
95	1.2	03/04/2026 05:29	2715	Male	0.021190001	No	Dead	15	0.28	407.1428571	4.83
95	1.3	03/04/2026 07:15	2715	Male	0.021190001	No	Dead	15.2	0.28	412.5714286	5.08
98	1.1	13/09/2051 10:53	3226	Male	0.145539999	No	Alive	11.1	0.21	401.7142857	2.75
99	1.2	30/09/2063 07:24	1105	Female	0.03884	No	Alive	11.5	0.3	291.3333333	2.86
95	0.9	03/04/2026 09:09	2715	Male	0.021190001	No	Dead	15.2	0.28	412.5714286	5.24
95	0.9	03/04/2026 10:33	2715	Male	0.021190001	No	Dead	13	0.28	352.8571429	5.35
99	1.2	30/09/2063 11:01	1105	Female	0.03884	No	Alive	10.3	0.3	260.9333333	2.8
98	1.2	13/09/2051 15:26	3226	Male	0.145539999	No	Alive	12.9	0.21	466.8571429	2.89
95	1.3	03/04/2026 13:08	2715	Male	0.021190001	No	Dead	16.3	0.28	442.4285714	5.33
99	1.3	30/09/2063 15:17	1105	Female	0.03884	No	Alive	11.6	0.3	293.8666667	2.7
95	1	03/04/2026 16:03	2715	Male	0.021190001	No	Dead	14.2	0.28	385.4285714	5.82
98	1.3	13/09/2051 19:17	3226	Male	0.145539999	No	Alive	11.3	0.21	408.952381	3.09
95	1	03/04/2026 18:37	2715	Male	0.021190001	No	Dead	16.2	0.28	439.7142857	5.08
98	0.9	13/09/2051 22:48	3226	Male	0.145539999	No	Alive	9.63	0.21	348.5142857	2.83
100	1.5	17/08/2059 20:51	48	Male	0.043110002	No	Alive	7.96	0.45	134.4355556	0.26
99	1.5	30/09/2063 20:48	1105	Female	0.03884	No	Alive	12.2	0.3	309.0666667	2.37
95	1.2	03/04/2026 21:57	2715	Male	0.021190001	No	Dead	15.1	0.28	409.8571429	5.65
100	2.2	18/08/2059 00:51	48	Male	0.043110002	No	Alive	10.6	0.45	179.0222222	0.36
98	1	14/09/2051 03:13	3226	Male	0.145539999	No	Alive	13.3
99	1.4	30/09/2063 23:21	1105	Female	0.03884	No	Alive	14.5	0.3	367.3333333	1.86
99	1.5	01/10/2063 00:24	1105	Female	0.03884	No	Alive	9.87	0.4	187.53	1.95
95	1.3	04/04/2026 01:18	2715	Male	0.021190001	No	Dead	12	0.28	325.7142857	5.34
99	1.5	01/10/2063 02:04	1105	Female	0.03884	No	Alive	12.7	0.4	241.3	2.27
100	1.1	18/08/2059 04:44	48	Male	0.043110002	No	Alive	14.5	0.45	244.8888889	0.68
95	0.9	04/04/2026 04:15	2715	Male	0.021190001	No	Dead	14.2	0.25	431.68	5.16
99	1.3	01/10/2063 03:58	1105	Female	0.03884	No	Alive	12.1	0.35	262.7428571	2.09
98	0.5	14/09/2051 09:56	3226	Male	0.145539999	No	Alive	13.8
95	1.5	04/04/2026 06:45	2715	Male	0.021190001	No	Dead	10.8	0.25	328.32	5.18
100	1.8	18/08/2059 07:54	48	Male	0.043110002	No	Alive	11.1	0.38	222	0.56
99	1.4	01/10/2063 08:18	1105	Female	0.03884	No	Alive	11.4	0.4	216.6	1.98
95	1.1	04/04/2026 09:41	2715	Male	0.021190001	No	Dead	9.5	0.25	288.8	5.27
100	2	18/08/2059 12:23	48	Male	0.043110002	No	Alive	8.04	0.21	290.9714286	0.33
99	1.7	01/10/2063 11:23	1105	Female	0.03884	No	Alive	12.6	0.4	239.4	2.37
95	1.5	04/04/2026 12:39	2715	Male	0.021190001	No	Dead	8.47	0.25	257.488	5.23
99	1.9	01/10/2063 13:32	1105	Female	0.03884	No	Alive	10.9	0.35	236.6857143	2.62
99	1.9	01/10/2063 14:18	1105	Female	0.03884	No	Alive	11.5	0.35	249.7142857	2.62
99	1.9	01/10/2063 17:25	1105	Female	0.03884	No	Alive		0.35		2.28
99	1.9	01/10/2063 17:57	1105	Female	0.03884	No	Alive	12.2	0.35	264.9142857	2.3
95	1.5	04/04/2026 20:09	2715	Male	0.021190001	No	Dead	10.4	0.25	316.16	5.13
99	1.7	01/10/2063 21:07	1105	Female	0.03884	No	Alive	11.9	0.5	180.88	1.77
95	1.2	04/04/2026 23:31	2715	Male	0.021190001	No	Dead	8.72	0.25	265.088	5.05
99	1.9	01/10/2063 23:33	1105	Female	0.03884	No	Alive	9.43	0.3	238.8933333	1.73
99	2	02/10/2063 01:17	1105	Female	0.03884	No	Alive	14.1	0.3	357.2	1.52
95	1.3	05/04/2026 03:16	2715	Male	0.021190001	No	Dead	10.3	0.25	313.12	4.69
99	2.1	02/10/2063 03:22	1105	Female	0.03884	No	Alive	9.13	0.3	231.2933333	2.26
95	1.2	05/04/2026 05:51	2715	Male	0.021190001	No	Dead	10.1	0.25	307.04	4.4
99	1.8	02/10/2063 05:33	1105	Female	0.03884	No	Alive	15.9	0.4	302.1	1.37
99	1.8	02/10/2063 10:25	1105	Female	0.03884	No	Alive	12	0.35	260.5714286	2.18
95	1.6	05/04/2026 12:06	2715	Male	0.021190001	No	Dead	12.6	0.25	383.04	4.59
99	1.7	02/10/2063 14:27	1105	Female	0.03884	No	Alive	13.2	0.35	286.6285714	2.05
99	1.7	02/10/2063 16:17	1105	Female	0.03884	No	Alive	11.4	0.35	247.5428571	2.04
95	1.7	05/04/2026 17:55	2715	Male	0.021190001	No	Dead	10.6	0.25	322.24	4.9
101	0.8	19/01/2114 15:33	353	Male	0.00464	No	Alive	8.16	0.3	206.72	2.35
99	1.7	02/10/2063 18:36	1105	Female	0.03884	No	Alive	11.4	0.35	247.5428571	1.96
101	0.7	19/01/2114 18:58	353	Male	0.00464	No	Alive	8.71	0.35	189.1314286	2.67
102	1.4	24/07/2019 04:02	77	Female	0.196439996	No	Alive	5.85	0.45	98.8	0.31
102	1.3	24/07/2019 05:32	77	Female	0.196439996	No	Alive	6.52	0.46	107.7217391	0.31
102	1.3	24/07/2019 05:35	77	Female	0.196439996	No	Alive	6.31	0.46	104.2521739	0.31
95	1.7	06/04/2026 00:12	2715	Male	0.021190001	No	Dead	11.5	0.25	349.6	4.39
99	1.7	02/10/2063 23:47	1105	Female	0.03884	No	Alive	14.2	0.35	308.3428571	2.29
102	1.3	24/07/2019 06:24	77	Female	0.196439996	No	Alive	6.99	0.46	115.4869565	0.31
101	0.7	19/01/2114 22:59	353	Male	0.00464	No	Alive	9.21	0.5	139.992	1.74
102	1.4	24/07/2019 08:24	77	Female	0.196439996	No	Alive	6.01	0.78	58.55897436	0.31
101	0.6	20/01/2114 00:28	353	Male	0.00464	No	Alive	12.1	0.49	187.6734694	1.93
99	1.8	03/10/2063 03:34	1105	Female	0.03884	No	Alive	12	0.35	260.5714286	1.61
99	1.6	03/10/2063 04:56	1105	Female	0.03884	No	Alive	12.6	0.35	273.6	1.75
95	1.6	06/04/2026 06:15	2715	Male	0.021190001	No	Dead	13	0.25	395.2	5.94
101	0.7	20/01/2114 04:03	353	Male	0.00464	No	Alive	10.9	0.45	184.0888889	2.62
102	1.3	24/07/2019 12:29	77	Female	0.196439996	No	Alive	8.02	0.68	89.63529412	0.31
95	1.6	06/04/2026 06:57	2715	Male	0.021190001	No	Dead	10.2	0.25	310.08	5.94
102	1	24/07/2019 15:57	77	Female	0.196439996	No	Alive	10.5	0.82	97.31707317	0.31
99	1.6	03/10/2063 09:54	1105	Female	0.03884	No	Alive	11.9	0.35	258.4	1.59
102	1	24/07/2019 17:59	77	Female	0.196439996	No	Alive	8.25	0.56	111.9642857	0.31
95	1.6	06/04/2026 12:43	2715	Male	0.021190001	No	Dead	12.3
102	1.1	24/07/2019 18:53	77	Female	0.196439996	No	Alive	7.42	0.63	89.51111111	0.31
102	1.2	24/07/2019 19:36	77	Female	0.196439996	No	Alive	8.82	0.63	106.4	0.31
101	0.7	20/01/2114 11:45	353	Male	0.00464	No	Alive	11.6	0.8	110.2	1.74
102	1.3	24/07/2019 21:24	77	Female	0.196439996	No	Alive	7.47	0.62	91.56774194	0.31
99	1.8	03/10/2063 15:21	1105	Female	0.03884	No	Alive	10.5	0.3	266	1.99
101	0.7	20/01/2114 14:46	353	Male	0.00464	No	Alive	9.47	0.53	135.7962264	2.33
102	1.2	25/07/2019 02:06	77	Female	0.196439996	No	Alive	10.8	0.78	105.2307692	0.31
101	0.9	20/01/2114 17:43	353	Male	0.00464	No	Alive	9.76	0.3	247.2533333	2.9
99	1.9	03/10/2063 22:02	1105	Female	0.03884	No	Alive	10.7	0.3	271.0666667	2.04
102	1	25/07/2019 04:40	77	Female	0.196439996	No	Alive	11.3	0.43	199.7209302	0.31
101	0.7	20/01/2114 22:07	353	Male	0.00464	No	Alive	9.43	0.5	143.336	1.87
102	1.4	25/07/2019 07:48	77	Female	0.196439996	No	Alive	5.98	0.45	100.9955556	0.31
102	1.3	25/07/2019 09:00	77	Female	0.196439996	No	Alive	7.67	0.4	145.73	0.31
99	1.8	04/10/2063 03:11	1105	Female	0.03884	No	Alive	12	0.3	304	2.39
102	1.3	25/07/2019 09:53	77	Female	0.196439996	No	Alive	7.84	0.33	180.5575758	0.31
102	1.4	25/07/2019 12:15	77	Female	0.196439996	No	Alive	7.59	0.4	144.21	0.31
102	1.5	25/07/2019 15:40	77	Female	0.196439996	No	Alive	7.78	0.39	151.6102564	0.31
101	0.8	21/01/2114 08:20	353	Male	0.00464	No	Alive	9.86	0.4	187.34	1.84
99	1.3	04/10/2063 10:39	1105	Female	0.03884	No	Alive	13.4	0.35	290.9714286	2.37
102	1.4	25/07/2019 19:10	77	Female	0.196439996	No	Alive	7.63	0.38	152.6	0.31
102	1	25/07/2019 21:36	77	Female	0.196439996	No	Alive		0.6		0.31
101	0.7	21/01/2114 14:48	353	Male	0.00464	No	Alive	8.65	0.3	219.1333333	2.42
102	1.1	25/07/2019 23:54	77	Female	0.196439996	No	Alive	10.9	0.48	172.5833333	0.24
99	1.6	04/10/2063 18:43	1105	Female	0.03884	No	Alive	14.2	0.35	308.3428571	2.74
101	0.7	21/01/2114 16:47	353	Male	0.00464	No	Alive	11.4	0.3	288.8	1.81
102	1.2	26/07/2019 02:01	77	Female	0.196439996	No	Alive	10.6	0.32	251.75	0.38
101	0.8	21/01/2114 19:00	353	Male	0.00464	No	Alive	12.5	0.3	316.6666667	1.7
102	1.2	26/07/2019 04:07	77	Female	0.196439996	No	Alive	10.8	0.35	234.5142857	0.27
99	1.5	04/10/2063 23:22	1105	Female	0.03884	No	Alive	13.6	0.35	295.3142857	2.55
102	1.3	26/07/2019 06:23	77	Female	0.196439996	No	Alive	8.75	0.28	237.5	0.26
101	0.7	21/01/2114 23:32	353	Male	0.00464	No	Alive	11.2	0.25	340.48	2.02
99	1.5	05/10/2063 02:05	1105	Female	0.03884	No	Alive	12.8	0.35	277.9428571	1.93
99	1.2	05/10/2063 02:09	1105	Female	0.03884	No	Alive	13.3	0.35	288.8	1.93
102	1.6	26/07/2019 08:39	77	Female	0.196439996	No	Alive	8.94	0.28	242.6571429	0.23
99	1.6	05/10/2063 03:26	1105	Female	0.03884	No	Alive	13	0.35	282.2857143	2.01
102	1.7	26/07/2019 10:31	77	Female	0.196439996	No	Alive	7.8	0.3	197.6	0.2
101	0.7	22/01/2114 03:42	353	Male	0.00464	No	Alive	10.5	0.25	319.2	2.24
102	1.7	26/07/2019 12:08	77	Female	0.196439996	No	Alive	8.34	0.28	226.3714286	0.32
102	1.6	26/07/2019 13:28	77	Female	0.196439996	No	Alive	8.93	0.28	242.3857143	0.23
101	0.8	22/01/2114 06:42	353	Male	0.00464	No	Alive	7.95	0.21	287.7142857	2.57
99	1.5	05/10/2063 09:28	1105	Female	0.03884	No	Alive	13.3	0.35	288.8	1.94
102	1.9	26/07/2019 17:20	77	Female	0.196439996	No	Alive	7.32	0.27	206.0444444	0.23
103	0.9	27/11/2119 06:56	633	Female	0.036809999	No	Alive	15.6	0.4	296.4	1.96
101	0.6	22/01/2114 09:36	353	Male	0.00464	No	Alive	18.7	0.5	284.24	2.02
102	2	26/07/2019 18:32	77	Female	0.196439996	No	Alive	8.09	0.45	136.6311111	0.17
102	2	26/07/2019 19:05	77	Female	0.196439996	No	Alive	10.3	0.36	217.4444444	0.21
102	2	26/07/2019 21:18	77	Female	0.196439996	No	Alive	6.95	0.28	188.6428571	0.19
101	0.6	22/01/2114 13:02	353	Male	0.00464	No	Alive	8.96	0.5	136.192	2.02
99	1.4	05/10/2063 15:20	1105	Female	0.03884	No	Alive	16.5	0.35	358.2857143	1.9
103	0.6	27/11/2119 11:12	633	Female	0.036809999	No	Alive	14.3	0.35	310.5142857	2.26
102	2.1	26/07/2019 22:58	77	Female	0.196439996	No	Alive	5.57	0.31	136.5548387	0.31
99	1.6	05/10/2063 17:59	1105	Female	0.03884	No	Alive	10.1	0.25	307.04	1.79
103	1	27/11/2119 14:49	633	Female	0.036809999	No	Alive	14.4	0.4	273.6	1.85
103	0.6	27/11/2119 18:22	633	Female	0.036809999	No	Alive	15.3	0.36	323	1.97
99	1.8	05/10/2063 23:54	1105	Female	0.03884	No	Alive	9.85	0.25	299.44	2.2
103	0.7	27/11/2119 21:46	633	Female	0.036809999	No	Alive	12.4	0.36	261.7777778	2.03
103	0.9	28/11/2119 01:33	633	Female	0.036809999	No	Alive	11.2	0.3	283.7333333	1.57
99	1.5	06/10/2063 07:06	1105	Female	0.03884	No	Alive	9.18	0.25	279.072	2.45
103	0.7	28/11/2119 05:22	633	Female	0.036809999	No	Alive	13	0.4	247	2.39
99	1.6	06/10/2063 10:08	1105	Female	0.03884	No	Alive	9.34	0.25	283.936	2.21
99	1.4	06/10/2063 12:26	1105	Female	0.03884	No	Alive	13.3	0.35	288.8	2.57
103	0.8	28/11/2119 11:34	633	Female	0.036809999	No	Alive	12.6	0.4	239.4	2.1
103	0.7	28/11/2119 14:27	633	Female	0.036809999	No	Alive	11.4	0.4	216.6	2.35
103	0.8	28/11/2119 19:27	633	Female	0.036809999	No	Alive	9.63	0.35	209.1085714	1.91
103	0.7	29/11/2119 00:53	633	Female	0.036809999	No	Alive	19.6	0.35	425.6	2.29
103	0.9	29/11/2119 06:30	633	Female	0.036809999	No	Alive	10.4	0.25	316.16	1.88
103	1.4	29/11/2119 10:35	633	Female	0.036809999	No	Alive	20.5	0.75	207.7333333	2.2
99	1.2	08/10/2063 05:21	1105	Female	0.03884	No	Alive	5.22	0.3	132.24	2
102	1	31/07/2019 00:36	77	Female	0.196439996	No	Alive	9	0.46	148.6956522	0.48
102	1.4	31/07/2019 04:15	77	Female	0.196439996	No	Alive	7.23	0.35	156.9942857	0.33
102	1.2	31/07/2019 05:52	77	Female	0.196439996	No	Alive	7.73	0.27	217.5851852	0.22
102	1.4	31/07/2019 08:32	77	Female	0.196439996	No	Alive	6.64	0.28	180.2285714	0.32
102	1.3	31/07/2019 09:53	77	Female	0.196439996	No	Alive	7.65	0.28	207.6428571	0.3
102	1.3	31/07/2019 12:09	77	Female	0.196439996	No	Alive	7.43	0.28	201.6714286	0.37
102	1.4	31/07/2019 13:03	77	Female	0.196439996	No	Alive	7.67	0.24	242.8833333	0.3
102	1.4	31/07/2019 19:58	77	Female	0.196439996	No	Alive	10.5	0.28	285	0.21
102	1.3	31/07/2019 22:52	77	Female	0.196439996	No	Alive	8.49	0.28	230.4428571	0.28
102	1.3	01/08/2019 01:05	77	Female	0.196439996	No	Alive	8.01	0.28	217.4142857	0.42
104	1	07/10/2057 11:01	2398	Male	0.931119978	No	Dead	10.2	1	77.52	3.6
104	0.9	07/10/2057 14:30	2398	Male	0.931119978	No	Dead	11.3	1	85.88	3.5
104	1	07/10/2057 15:08	2398	Male	0.931119978	No	Dead	16.5	1	125.4	3.38
104	1.1	07/10/2057 16:35	2398	Male	0.931119978	No	Dead	7.73	0.8	73.435	3.29
104	1	07/10/2057 18:02	2398	Male	0.931119978	No	Dead	7.82	1	59.432	3.94
104	1	07/10/2057 18:51	2398	Male	0.931119978	No	Dead	6.7	1	50.92	4.01
105	2.6	06/12/2050 16:20	40	Female	0.286020011	No	Alive	8.37	0.25	254.448	0.16
105	1.9	07/12/2050 19:41	40	Female	0.286020011	No	Alive	5.39	0.21	195.0666667
106	1.1	19/09/2032 00:18	1	Female	0.090970002	No	Alive	5.97	0.21	216.0571429	0.27
106	1.1	19/09/2032 02:46	1	Female	0.090970002	No	Alive	5.64	0.21	204.1142857	0.26
106	1.5	19/09/2032 05:40	1	Female	0.090970002	No	Alive	4.31	0.21	155.9809524	0.22
107	0.6	09/03/2066 07:45	3851	Female	0.084119998	No	Alive	16.7	1	126.92	10.5
106	1	19/09/2032 08:33	1	Female	0.090970002	No	Alive	5.43	0.21	196.5142857	0.57
107	0.3	09/03/2066 10:27	3851	Female	0.084119998	No	Alive	13	0.6	164.6666667	1.5
106	0.9	19/09/2032 12:20	1	Female	0.090970002	No	Alive	6.02	0.21	217.8666667	0.4
107	0.4	09/03/2066 12:32	3851	Female	0.084119998	No	Alive	10.9	0.5	165.68	10.4
106	1	19/09/2032 14:20	1	Female	0.090970002	No	Alive	7.03	0.21	254.4190476	0.4
107	0.5	09/03/2066 14:26	3851	Female	0.084119998	No	Alive	6.72	0.45	113.4933333	8.7
106	1.3	19/09/2032 16:02	1	Female	0.090970002	No	Alive	5.62	0.21	203.3904762	0.4
107	0.6	09/03/2066 16:20	3851	Female	0.084119998	No	Alive	9.7	0.52	141.7692308	9.4
107	0.5	09/03/2066 17:15	3851	Female	0.084119998	No	Alive	8.92	0.52	130.3692308	9.44
106	1.3	19/09/2032 17:46	1	Female	0.090970002	No	Alive	5.96	0.21	215.6952381	0.39
106	1.3	19/09/2032 18:46	1	Female	0.090970002	No	Alive	5.52	0.21	199.7714286	0.22
107	0.4	09/03/2066 18:57	3851	Female	0.084119998	No	Alive	10.5	0.52	153.4615385	9.45
106	1.1	19/09/2032 20:24	1	Female	0.090970002	No	Alive	6.14	0.21	222.2095238	0.39
106	1.2	19/09/2032 22:31	1	Female	0.090970002	No	Alive	5	0.21	180.952381	0.3
106	1.2	19/09/2032 23:30	1	Female	0.090970002	No	Alive	5.07	0.21	183.4857143	0.34
107	0.5	10/03/2066 00:35	3851	Female	0.084119998	No	Alive	12.6	0.52	184.1538462	9.45
106	1	20/09/2032 02:22	1	Female	0.090970002	No	Alive	5.46	0.21	197.6	0.58
106	1.4	20/09/2032 03:23	1	Female	0.090970002	No	Alive	5.77	0.21	208.8190476	0.37
106	1.3	20/09/2032 05:36	1	Female	0.090970002	No	Alive		0.21		0.38
107	0.7	10/03/2066 06:58	3851	Female	0.084119998	No	Alive	9.61	0.48	152.1583333	9.94
106	1.4	20/09/2032 08:14	1	Female	0.090970002	No	Alive	5.83	0.21	210.9904762	0.48
107	0.6	10/03/2066 09:28	3851	Female	0.084119998	No	Alive	10.4	0.4	197.6	8.13
107	0.6	10/03/2066 13:00	3851	Female	0.084119998	No	Alive	10.3	0.4	195.7	7.21
106	1.1	20/09/2032 14:07	1	Female	0.090970002	No	Alive	5.93	0.21	214.6095238	0.6
107	0.5	10/03/2066 16:44	3851	Female	0.084119998	No	Alive	11.4	0.4	216.6	6.95
106	1.2	20/09/2032 17:25	1	Female	0.090970002	No	Alive	6.13	0.21	221.847619	0.55
107	0.5	10/03/2066 18:40	3851	Female	0.084119998	No	Alive	12.8	0.41	237.2682927	7.3
107	0.5	10/03/2066 20:24	3851	Female	0.084119998	No	Alive	11.1	0.4	210.9	7.03
106	1.2	20/09/2032 20:54	1	Female	0.090970002	No	Alive	5.81	0.21	210.2666667	0.68
107	0.6	11/03/2066 00:26	3851	Female	0.084119998	No	Alive	14.5	0.4	275.5	7.13
106	1.3	21/09/2032 02:37	1	Female	0.090970002	No	Alive	6.31	0.21	228.3619048	0.42
107	0.6	11/03/2066 06:29	3851	Female	0.084119998	No	Alive	10.8	0.32	256.5	7.01
106	1.2	21/09/2032 07:26	1	Female	0.090970002	No	Alive	5.76	0.21	208.4571429	0.32
107	0.7	11/03/2066 11:21	3851	Female	0.084119998	No	Alive	11.7	0.3	296.4	5.65
107	0.6	11/03/2066 13:33	3851	Female	0.084119998	No	Alive	13.5	0.3	342	6.02
107	0.6	11/03/2066 15:08	3851	Female	0.084119998	No	Alive	15.7	0.3	397.7333333	5.58
107	0.9	11/03/2066 20:44	3851	Female	0.084119998	No	Alive	9.86	0.25	299.744	5.81
107	1.1	12/03/2066 05:26	3851	Female	0.084119998	No	Alive	10.5	0.3	266	6.47
107	0.7	12/03/2066 11:21	3851	Female	0.084119998	No	Alive	12.4
107	0.8	12/03/2066 16:43	3851	Female	0.084119998	No	Alive	12.4
108	1.4	10/11/2087 13:18	2268	Female	0.108029999	No	Alive	7.89	0.5	119.928	5.22
108	1.6	10/11/2087 14:56	2268	Female	0.108029999	No	Alive	7.43	0.5	112.936	5.22
108	1.7	10/11/2087 18:20	2268	Female	0.108029999	No	Alive	11.1	0.4	210.9	2
108	1.8	10/11/2087 20:37	2268	Female	0.108029999	No	Alive	12.9	0.4	245.1	1.88
108	1.9	11/11/2087 00:13	2268	Female	0.108029999	No	Alive	14.8	0.3	374.9333333	1.51
108	2.2	11/11/2087 03:04	2268	Female	0.108029999	No	Alive	12.3	0.3	311.6	7
108	2.2	11/11/2087 06:24	2268	Female	0.108029999	No	Alive	9.18	0.3	232.56	2.06
108	2	11/11/2087 08:39	2268	Female	0.108029999	No	Alive	12.9	0.3	326.8	1.94
108	1.9	11/11/2087 10:33	2268	Female	0.108029999	No	Alive	14.6	0.5	221.92	1.84
106	1.4	23/09/2032 18:12	1	Female	0.090970002	No	Alive	6.7	0.21	242.4761905	0.91
106	1.5	23/09/2032 21:02	1	Female	0.090970002	No	Alive	6.14	0.21	222.2095238	0.48
106	1.8	24/09/2032 00:45	1	Female	0.090970002	No	Alive	5.62	0.21	203.3904762	0.57
106	1.8	24/09/2032 03:17	1	Female	0.090970002	No	Alive	5.53	0.21	200.1333333	0.24
106	1.7	24/09/2032 06:47	1	Female	0.090970002	No	Alive	5.07	0.21	183.4857143	0.87
106	1.9	24/09/2032 10:22	1	Female	0.090970002	No	Alive	5.55	0.21	200.8571429	0.78
106	1.7	24/09/2032 13:13	1	Female	0.090970002	No	Alive	5.15	0.21	186.3809524	0.44
106	1.7	24/09/2032 16:35	1	Female	0.090970002	No	Alive	5.59	0.21	202.3047619	0.47
106	1.5	24/09/2032 18:27	1	Female	0.090970002	No	Alive	6.13	0.21	221.847619	0.27
106	1.9	24/09/2032 20:05	1	Female	0.090970002	No	Alive	5.64	0.21	204.1142857	0.32
106	1.7	24/09/2032 22:33	1	Female	0.090970002	No	Alive	5.57	0.22	192.4181818	0.28
106	1.9	25/09/2032 03:18	1	Female	0.090970002	No	Alive	4.94	0.21	178.7809524	0.45
106	1.7	25/09/2032 04:16	1	Female	0.090970002	No	Alive	5.71	0.21	206.647619	0.61
99	1.2	21/10/2063 03:10	1105	Female	0.03884	No	Alive	19.2	0.76	192	3.12
99	1.3	21/10/2063 03:38	1105	Female	0.03884	No	Alive	18.5	0.6	234.3333333	3.12
99	1.4	21/10/2063 04:13	1105	Female	0.03884	No	Alive	9.91	0.6	125.5266667	3.12
106	2	25/09/2032 06:37	1	Female	0.090970002	No	Alive	4.68	0.21	169.3714286	1.1
99	1.5	21/10/2063 06:24	1105	Female	0.03884	No	Alive	14.8	0.6	187.4666667	3.12
106	1.7	25/09/2032 08:20	1	Female	0.090970002	No	Alive	5.45	0.21	197.2380952	0.51
99	1.5	21/10/2063 08:21	1105	Female	0.03884	No	Alive	12.4	0.6	157.0666667	3.12
99	1.6	21/10/2063 09:29	1105	Female	0.03884	No	Alive	12.4	0.6	157.0666667	3.12
106	1.8	25/09/2032 12:36	1	Female	0.090970002	No	Alive	4.96	0.21	179.5047619	0.48
99	1.7	21/10/2063 13:26	1105	Female	0.03884	No	Alive	13.4	0.6	169.7333333	3.12
106	1.7	25/09/2032 17:02	1	Female	0.090970002	No	Alive	5.9	0.21	213.5238095	0.41
99	1.4	21/10/2063 15:26	1105	Female	0.03884	No	Alive	11.8	0.6	149.4666667	3.12
99	2	21/10/2063 17:37	1105	Female	0.03884	No	Alive	10.3	0.6	130.4666667	3.12
99	1.8	21/10/2063 20:45	1105	Female	0.03884	No	Alive	13.5	0.68	150.8823529	3.12
106	2	25/09/2032 23:41	1	Female	0.090970002	No	Alive	4.43	0.21	160.3238095	0.87
99	1.7	21/10/2063 22:17	1105	Female	0.03884	No	Alive	8.34	0.6	105.64	3.12
106	1.9	26/09/2032 01:21	1	Female	0.090970002	No	Alive	5.19	0.21	187.8285714	0.52
99	1.1	21/10/2063 23:54	1105	Female	0.03884	No	Alive	11.4	0.6	144.4	3.12
106	1.9	26/09/2032 03:20	1	Female	0.090970002	No	Alive	4.8	0.21	173.7142857	0.25
99	1.8	22/10/2063 01:44	1105	Female	0.03884	No	Alive	11.7	0.6	148.2	3.12
99	1.2	22/10/2063 02:48	1105	Female	0.03884	No	Alive	13.6	0.6	172.2666667	3.12
106	1.9	26/09/2032 06:48	1	Female	0.090970002	No	Alive	5.12	0.21	185.2952381	0.41
99	2.1	22/10/2063 06:00	1105	Female	0.03884	No	Alive	9.62	0.5	146.224	3.12
99	2.1	22/10/2063 06:54	1105	Female	0.03884	No	Alive	10.5	0.55	145.0909091	3.12
99	2.2	22/10/2063 07:22	1105	Female	0.03884	No	Alive	11.7	0.55	161.6727273	3.12
99	2.1	22/10/2063 08:52	1105	Female	0.03884	No	Alive	10.9	0.55	150.6181818	3.12
106	1.9	26/09/2032 12:07	1	Female	0.090970002	No	Alive	5.37	0.21	194.3428571	1.3
99	1.9	22/10/2063 12:16	1105	Female	0.03884	No	Alive	9.61	0.65	112.3630769	3.12
99	1.8	22/10/2063 14:42	1105	Female	0.03884	No	Alive	10.4	0.58	136.2758621	3.12
106	2	26/09/2032 16:32	1	Female	0.090970002	No	Alive	5.11	0.21	184.9333333	0.4
106	2.7	26/09/2032 18:43	1	Female	0.090970002	No	Alive	4.96	0.21	179.5047619	0.49
99	1.7	22/10/2063 17:17	1105	Female	0.03884	No	Alive	11	0.62	134.8387097	3.12
99	1.2	22/10/2063 18:26	1105	Female	0.03884	No	Alive	13.9	0.85	124.2823529	3.12
99	1.6	22/10/2063 18:57	1105	Female	0.03884	No	Alive	13.3	0.85	118.9176471	3.12
99	1.4	22/10/2063 20:22	1105	Female	0.03884	No	Alive	15.9	0.8	151.05	3.12
99	1.5	22/10/2063 23:06	1105	Female	0.03884	No	Alive	7.6	0.8	72.2	3.12
99	1.3	23/10/2063 01:20	1105	Female	0.03884	No	Alive	9.72	0.8	92.34	3.12
99	1.3	23/10/2063 04:00	1105	Female	0.03884	No	Alive	8.71	0.9	73.55111111	3.12
99	1.2	23/10/2063 06:38	1105	Female	0.03884	No	Alive	10.4	0.9	87.82222222	3.12
99	1	23/10/2063 14:45	1105	Female	0.03884	No	Alive	24.5	0.78	238.7179487	3.12
99	1.3	23/10/2063 16:05	1105	Female	0.03884	No	Alive	10.4	0.78	101.3333333	3.12
99	1.3	23/10/2063 18:10	1105	Female	0.03884	No	Alive	13.2	0.75	133.76	3.12
99	1.8	23/10/2063 23:21	1105	Female	0.03884	No	Alive	11.8	0.6	149.4666667	3.12
99	1.6	24/10/2063 02:16	1105	Female	0.03884	No	Alive	9.39	0.55	129.7527273	3.12
99	1.6	24/10/2063 04:36	1105	Female	0.03884	No	Alive	11.3	0.55	156.1454545	3.12
99	1.5	24/10/2063 08:56	1105	Female	0.03884	No	Alive	10.8	0.56	146.5714286	3.12
99	1.4	24/10/2063 11:26	1105	Female	0.03884	No	Alive	10.8	0.56	146.5714286	3.12
99	1	24/10/2063 12:56	1105	Female	0.03884	No	Alive	13.4	0.8	127.3	3.12
99	1.4	24/10/2063 14:22	1105	Female	0.03884	No	Alive	11.2	0.7	121.6	3.12
99	1.1	24/10/2063 16:04	1105	Female	0.03884	No	Alive	23.3	0.9	196.7555556	3.12
99	1.2	24/10/2063 17:38	1105	Female	0.03884	No	Alive	16.8	0.7	182.4	3.12
99	1.4	24/10/2063 19:12	1105	Female	0.03884	No	Alive	11.3	0.6	143.1333333	3.12
99	1.3	24/10/2063 22:09	1105	Female	0.03884	No	Alive	11.9	0.6	150.7333333	3.12
99	1.2	25/10/2063 00:46	1105	Female	0.03884	No	Alive	16.8	0.9	141.8666667	3.12
99	1.4	25/10/2063 02:26	1105	Female	0.03884	No	Alive	14.1	0.8	133.95	3.12
109	0.6	14/03/2077 16:21	4453	Female	0.350710005	No	Dead	7.76	1	58.976	5.99
99	1.5	25/10/2063 04:32	1105	Female	0.03884	No	Alive	11.8	0.55	163.0545455	3.12
109	0.5	14/03/2077 16:57	4453	Female	0.350710005	No	Dead	9.44	1	71.744	5.99
109	0.6	14/03/2077 17:44	4453	Female	0.350710005	No	Dead	8.03	1	61.028	5.99
109	0.7	14/03/2077 18:47	4453	Female	0.350710005	No	Dead	8.1	1	61.56	5.99
99	1.6	25/10/2063 06:35	1105	Female	0.03884	No	Alive	9.92	0.5	150.784	3.12
109	0.8	14/03/2077 20:01	4453	Female	0.350710005	No	Dead	6.3	0.95	50.4	5.99
109	0.6	14/03/2077 21:19	4453	Female	0.350710005	No	Dead	15.3	1	116.28	5.99
99	1.7	25/10/2063 09:40	1105	Female	0.03884	No	Alive	13	0.5	197.6	3.12
109	0.7	14/03/2077 22:22	4453	Female	0.350710005	No	Dead	7.23	0.9	61.05333333	5.99
109	0.8	15/03/2077 00:16	4453	Female	0.350710005	No	Dead	7.91	0.5	120.232	5.99
99	1.8	25/10/2063 12:05	1105	Female	0.03884	No	Alive	9.36	0.5	142.272	3.12
109	0.8	15/03/2077 01:36	4453	Female	0.350710005	No	Dead	8.29	0.5	126.008	5.99
109	0.7	15/03/2077 02:48	4453	Female	0.350710005	No	Dead	8.44	0.5	128.288	5.99
109	0.8	15/03/2077 04:35	4453	Female	0.350710005	No	Dead	8.15	0.47	131.787234	5.99
99	1.7	25/10/2063 16:15	1105	Female	0.03884	No	Alive	16.3	0.8	154.85	3.12
99	1.9	25/10/2063 17:45	1105	Female	0.03884	No	Alive	10.3	0.5	156.56	3.12
109	0.7	15/03/2077 06:25	4453	Female	0.350710005	No	Dead	8.56	0.47	138.4170213	5.99
109	0.7	15/03/2077 09:29	4453	Female	0.350710005	No	Dead	9.18	0.53	131.6377358	5.99
99	2.2	25/10/2063 21:33	1105	Female	0.03884	No	Alive	12	0.5	182.4	3.12
109	0.6	15/03/2077 12:03	4453	Female	0.350710005	No	Dead	8.94	0.53	128.1962264	5.99
99	1.8	25/10/2063 23:43	1105	Female	0.03884	No	Alive	10	0.45	168.8888889	3.12
109	0.7	15/03/2077 13:32	4453	Female	0.350710005	No	Dead	7.85	0.65	91.78461538	5.99
110	0.6	09/11/2110 06:33	2	Male	0.073250003	No	Alive	13.7	1	104.12	0.27
110	0.6	09/11/2110 06:37	2	Male	0.073250003	No	Alive	13.7	1	104.12	0.27
99	1.7	26/10/2063 02:12	1105	Female	0.03884	No	Alive	10.8	0.45	182.4	3.12
110	0.8	09/11/2110 07:15	2	Male	0.073250003	No	Alive	9.52	1	72.352	0.27
99	1.8	26/10/2063 02:49	1105	Female	0.03884	No	Alive	8.77	0.45	148.1155556	3.12
109	0.7	15/03/2077 15:24	4453	Female	0.350710005	No	Dead	9.7	0.7	105.3142857	5.99
110	0.8	09/11/2110 08:03	2	Male	0.073250003	No	Alive	43.8	0.93	357.9354839	0.27
99	1.5	26/10/2063 04:12	1105	Female	0.03884	No	Alive	14.5	0.6	183.6666667	3.12
111	0.5	30/10/2056 02:15	1427	Male	0.070730001	No	Alive	9.22	0.55	127.4036364	2.89
109	0.7	15/03/2077 17:18	4453	Female	0.350710005	No	Dead	7.79	0.56	105.7214286	5.99
110	1	09/11/2110 09:52	2	Male	0.073250003	No	Alive	13.9	0.83	127.2771084	0.27
110	1.1	09/11/2110 11:02	2	Male	0.073250003	No	Alive	9.54	0.75	96.672	0.27
99	1.5	26/10/2063 07:08	1105	Female	0.03884	No	Alive	10.3	0.6	130.4666667	3.12
109	0.5	15/03/2077 19:51	4453	Female	0.350710005	No	Dead	11.4	0.9	96.26666667	5.99
99	1.5	26/10/2063 07:41	1105	Female	0.03884	No	Alive	11	0.6	139.3333333	3.12
110	1.3	09/11/2110 12:29	2	Male	0.073250003	No	Alive	7.94	0.78	77.36410256	0.27
99	1.5	26/10/2063 08:20	1105	Female	0.03884	No	Alive	11.9	0.6	150.7333333	3.12
110	1.2	09/11/2110 13:52	2	Male	0.073250003	No	Alive	9.18	0.73	95.57260274	0.27
109	0.5	15/03/2077 22:22	4453	Female	0.350710005	No	Dead	9.19	0.65	107.4523077	5.99
110	1.2	09/11/2110 15:05	2	Male	0.073250003	No	Alive	8.4	0.7	91.2	0.27
110	1.1	09/11/2110 15:10	2	Male	0.073250003	No	Alive	8.96	0.7	97.28	0.27
109	0.5	15/03/2077 23:14	4453	Female	0.350710005	No	Dead	14.3	1	108.68	5.99
99	1.4	26/10/2063 11:08	1105	Female	0.03884	No	Alive	10.3	0.61	128.3278689	3.12
110	1.3	09/11/2110 16:37	2	Male	0.073250003	No	Alive	6.9	0.59	88.88135593	0.27
109	0.5	16/03/2077 01:10	4453	Female	0.350710005	No	Dead	9.52	0.89	81.29438202	5.99
99	1.2	26/10/2063 13:09	1105	Female	0.03884	No	Alive	17	0.7	184.5714286	3.12
110	1.2	09/11/2110 18:07	2	Male	0.073250003	No	Alive	8.23	0.59	106.0135593	0.27
109	0.6	16/03/2077 02:43	4453	Female	0.350710005	No	Dead	9.55	0.9	80.64444444	5.99
99	1.2	26/10/2063 15:32	1105	Female	0.03884	No	Alive	11.2	0.6	141.8666667	2.67
110	1	09/11/2110 20:35	2	Male	0.073250003	No	Alive	10.6	0.66	122.0606061	0.27
109	0.6	16/03/2077 04:51	4453	Female	0.350710005	No	Dead	8.05	1	61.18	5.99
109	0.7	16/03/2077 05:09	4453	Female	0.350710005	No	Dead	8.17	1	62.092	5.99
99	1.1	26/10/2063 17:58	1105	Female	0.03884	No	Alive	14	0.55	193.4545455	2.41
110	1.1	09/11/2110 22:49	2	Male	0.073250003	No	Alive	12.9	0.62	158.1290323	0.27
109	0.6	16/03/2077 06:59	4453	Female	0.350710005	No	Dead	8.48	0.85	75.82117647	5
110	1.2	10/11/2110 00:15	2	Male	0.073250003	No	Alive	9.23	0.55	127.5418182	0.27
109	0.7	16/03/2077 08:55	4453	Female	0.350710005	No	Dead	8.08	0.9	68.23111111	5.33
109	0.7	16/03/2077 10:24	4453	Female	0.350710005	No	Dead	7.89	0.9	66.62666667	5
110	1	10/11/2110 02:50	2	Male	0.073250003	No	Alive	9.84	0.53	141.1018868	0.27
99	1.1	26/10/2063 22:09	1105	Female	0.03884	No	Alive	12.9	0.5	196.08	2.77
109	0.8	16/03/2077 11:01	4453	Female	0.350710005	No	Dead	7.61	0.9	64.26222222	5.59
109	0.8	16/03/2077 11:37	4453	Female	0.350710005	No	Dead	7.89	0.9	66.62666667	5.59
110	1.4	10/11/2110 04:14	2	Male	0.073250003	No	Alive	6.66	0.53	95.50188679	0.27
109	0.6	16/03/2077 12:26	4453	Female	0.350710005	No	Dead	12.5	1	95	4.6
109	0.6	16/03/2077 13:36	4453	Female	0.350710005	No	Dead	12.4	0.9	104.7111111	4.6
110	0.8	10/11/2110 06:14	2	Male	0.073250003	No	Alive	13.2	0.56	179.1428571	0.27
109	0.7	16/03/2077 14:07	4453	Female	0.350710005	No	Dead	10	0.88	86.36363636	4.6
99	1.1	27/10/2063 02:18	1105	Female	0.03884	No	Alive	11.3	0.45	190.8444444	2.64
109	0.8	16/03/2077 14:52	4453	Female	0.350710005	No	Dead	8.23	0.88	71.07727273	4.6
109	0.8	16/03/2077 15:21	4453	Female	0.350710005	No	Dead	9.29	0.88	80.23181818	4.6
110	0.7	10/11/2110 08:06	2	Male	0.073250003	No	Alive	21.2	0.54	298.3703704	0.27
109	0.6	16/03/2077 16:16	4453	Female	0.350710005	No	Dead	13.5	0.78	131.5384615	4.6
110	0.8	10/11/2110 08:59	2	Male	0.073250003	No	Alive	11.3	0.43	199.7209302	0.27
109	0.8	16/03/2077 16:59	4453	Female	0.350710005	No	Dead	9.4	0.78	91.58974359	4.6
110	1.1	10/11/2110 10:10	2	Male	0.073250003	No	Alive	7.91	0.41	146.6243902	0.27
109	0.7	16/03/2077 18:13	4453	Female	0.350710005	No	Dead	8.98	0.78	87.4974359	4.6
99	1.2	27/10/2063 05:56	1105	Female	0.03884	No	Alive	10.6	0.45	179.0222222	2.79
110	1.2	10/11/2110 11:09	2	Male	0.073250003	No	Alive	7.93	0.41	146.995122	0.27
109	0.7	16/03/2077 19:25	4453	Female	0.350710005	No	Dead	9.92	0.78	96.65641026	4.6
110	1.2	10/11/2110 13:19	2	Male	0.073250003	No	Alive	8.66	0.47	140.0340426	0.27
99	1.1	27/10/2063 09:40	1105	Female	0.03884	No	Alive	13.9	0.43	245.6744186	2.3
109	0.6	16/03/2077 22:26	4453	Female	0.350710005	No	Dead	10.6	0.78	103.2820513	4.6
110	1.3	10/11/2110 15:31	2	Male	0.073250003	No	Alive	8.11	0.48	128.4083333	0.27
109	0.7	16/03/2077 23:44	4453	Female	0.350710005	No	Dead	8.52	0.69	93.84347826	4.6
99	1.5	27/10/2063 12:45	1105	Female	0.03884	No	Alive	11	0.4	209	1.97
109	0.6	17/03/2077 01:46	4453	Female	0.350710005	No	Dead	9.73	0.7	105.64	4.6
110	1.3	10/11/2110 18:38	2	Male	0.073250003	No	Alive	6.77	0.49	105.0040816	0.27
109	0.7	17/03/2077 03:50	4453	Female	0.350710005	No	Dead	12.1	1	91.96	4.6
110	1.1	10/11/2110 21:51	2	Male	0.073250003	No	Alive	10.1	0.6	127.9333333	0.27
109	0.8	17/03/2077 06:51	4453	Female	0.350710005	No	Dead	8.37	0.6	106.02	4.6
99	1.2	27/10/2063 19:02	1105	Female	0.03884	No	Alive	11.4	0.4	216.6	2.48
110	1.5	11/11/2110 00:58	2	Male	0.073250003	No	Alive	8.39	0.4	159.41	0.27
109	0.9	17/03/2077 10:45	4453	Female	0.350710005	No	Dead	8.52	0.55	117.7309091	4.6
99	1.3	27/10/2063 22:44	1105	Female	0.03884	No	Alive	11.8	0.5	179.36	2.66
110	1.5	11/11/2110 03:33	2	Male	0.073250003	No	Alive	6.4	0.5	97.28	0.27
110	1.2	11/11/2110 06:04	2	Male	0.073250003	No	Alive	6.74	0.49	104.5387755	0.27
109	1	17/03/2077 13:56	4453	Female	0.350710005	No	Dead	9.23	0.66	106.2848485	4.6
110	1.2	11/11/2110 07:20	2	Male	0.073250003	No	Alive	7.38	0.55	101.9781818	0.27
109	1	17/03/2077 15:48	4453	Female	0.350710005	No	Dead	8.37	0.66	96.38181818	4.6
109	1.1	17/03/2077 16:52	4453	Female	0.350710005	No	Dead	8.6	0.6	108.9333333	4.6
99	1.4	28/10/2063 05:32	1105	Female	0.03884	No	Alive	9.81	0.4	186.39	3.76
110	1.2	11/11/2110 10:33	2	Male	0.073250003	No	Alive	6.69	0.55	92.44363636	0.27
109	1.2	17/03/2077 18:37	4453	Female	0.350710005	No	Dead	9.5	0.6	120.3333333	4.6
110	1.1	11/11/2110 11:51	2	Male	0.073250003	No	Alive	8.47	0.62	103.8258065	0.27
110	0.8	11/11/2110 13:58	2	Male	0.073250003	No	Alive	9.15	0.59	117.8644068	0.27
109	1.1	17/03/2077 21:42	4453	Female	0.350710005	No	Dead	8.65	0.46	142.9130435	4.6
109	1.1	17/03/2077 23:13	4453	Female	0.350710005	No	Dead	8.64	0.5	131.328	4.6
99	1.5	28/10/2063 11:26	1105	Female	0.03884	No	Alive	12	0.4	228	2.14
109	1	18/03/2077 01:08	4453	Female	0.350710005	No	Dead	8.66	0.5	131.632	4.6
110	1	11/11/2110 17:46	2	Male	0.073250003	No	Alive	14.9	0.5	226.48	0.27
99	1.1	28/10/2063 13:56	1105	Female	0.03884	No	Alive	12.8	0.3	324.2666667	2.71
110	1.4	11/11/2110 18:43	2	Male	0.073250003	No	Alive	6.44	0.4	122.36	0.27
110	1.4	11/11/2110 19:46	2	Male	0.073250003	No	Alive	6.46	0.6	81.82666667	0.27
109	0.9	18/03/2077 04:18	4453	Female	0.350710005	No	Dead	11	0.5	167.2	4.81
110	0.8	11/11/2110 21:08	2	Male	0.073250003	No	Alive	22.2	0.78	216.3076923	0.27
99	1.5	28/10/2063 16:55	1105	Female	0.03884	No	Alive	10.9	0.3	276.1333333	2
112	0.9	12/01/2077 05:07	6	Female	0.022949999	No	Alive	13	0.39	253.3333333	1.1
112	0.9	12/01/2077 06:37	6	Female	0.022949999	No	Alive	9.1	0.37	186.9189189	1.2
110	0.8	11/11/2110 23:53	2	Male	0.073250003	No	Alive	16.1	0.76	161	0.27
112	0.9	12/01/2077 08:14	6	Female	0.022949999	No	Alive	11.1	0.35	241.0285714	1.2
109	0.9	18/03/2077 09:08	4453	Female	0.350710005	No	Dead	11.2	0.6	141.8666667	4.6
113	0.8	29/08/2093 21:34	255	Female	0.00658	No	Alive	10.7	0.5	162.64	2.29
112	0.9	12/01/2077 09:54	6	Female	0.022949999	No	Alive	7.73	0.35	167.8514286	1.3
109	0.8	18/03/2077 11:00	4453	Female	0.350710005	No	Dead	11.3	0.59	145.559322	4.67
110	1.2	12/11/2110 03:42	2	Male	0.073250003	No	Alive	7.06	0.7	76.65142857	0.27
113	0.7	29/08/2093 23:05	255	Female	0.00658	No	Alive	13.8	0.65	161.3538462	2.29
99	1.5	28/10/2063 23:46	1105	Female	0.03884	No	Alive	11.7	0.3	296.4	1.81
110	1	12/11/2110 05:00	2	Male	0.073250003	No	Alive	12.9	0.7	140.0571429	0.27
109	0.9	18/03/2077 13:13	4453	Female	0.350710005	No	Dead	8.46	0.5	128.592	4.64
112	1.1	12/01/2077 13:00	6	Female	0.022949999	No	Alive	7.73	0.41	143.2878049	1.1
113	0.9	30/08/2093 01:19	255	Female	0.00658	No	Alive	9.34	0.6	118.3066667	2.19
109	0.9	18/03/2077 14:39	4453	Female	0.350710005	No	Dead	8.88	0.5	134.976	4.58
99	1.7	29/10/2063 02:23	1105	Female	0.03884	No	Alive	11.5	0.3	291.3333333	2.26
113	0.8	30/08/2093 02:42	255	Female	0.00658	No	Alive	9.88	0.6	125.1466667	2.19
109	1.3	18/03/2077 15:24	4453	Female	0.350710005	No	Dead	10.3	0.7	111.8285714	4.81
112	1.1	12/01/2077 14:47	6	Female	0.022949999	No	Alive	7.44	0.37	152.8216216	1.3
110	1.2	12/11/2110 08:01	2	Male	0.073250003	No	Alive	8.01	0.65	93.65538462	0.27
113	1.1	30/08/2093 03:47	255	Female	0.00658	No	Alive	14.8	0.6	187.4666667	2.19
109	1	18/03/2077 16:45	4453	Female	0.350710005	No	Dead	6.87	0.65	80.32615385	4.85
113	0.7	30/08/2093 04:21	255	Female	0.00658	No	Alive	10.8	0.45	182.4	2.19
112	1.1	12/01/2077 16:19	6	Female	0.022949999	No	Alive	7.83	0.37	160.8324324	1.4
99	1.7	29/10/2063 05:42	1105	Female	0.03884	No	Alive	9.81	0.3	248.52	2.48
110	1.2	12/11/2110 10:47	2	Male	0.073250003	No	Alive	6.98	0.5	106.096	0.27
109	1.1	18/03/2077 18:38	4453	Female	0.350710005	No	Dead	7.34	0.63	88.54603175	4.85
109	1.1	18/03/2077 19:13	4453	Female	0.350710005	No	Dead	8.9	0.63	107.3650794	4.85
99	1.6	29/10/2063 06:56	1105	Female	0.03884	No	Alive	11.5	0.3	291.3333333	3.17
113	0.9	30/08/2093 06:39	255	Female	0.00658	No	Alive	9.06	0.47	146.5021277	2.19
112	1.1	12/01/2077 19:01	6	Female	0.022949999	No	Alive	9.13	0.37	187.5351351	0.78
109	1	18/03/2077 20:17	4453	Female	0.350710005	No	Dead	9.59	0.63	115.6888889	4.85
112	1.2	12/01/2077 19:56	6	Female	0.022949999	No	Alive	7.06	0.37	145.0162162	0.74
113	1.1	30/08/2093 09:15	255	Female	0.00658	No	Alive	8.23	0.47	133.0808511	2.19
109	1.1	18/03/2077 22:25	4453	Female	0.350710005	No	Dead	9.3	0.7	100.9714286	4.85
110	0.9	12/11/2110 14:55	2	Male	0.073250003	No	Alive	16.5	0.54	232.2222222	0.27
109	1	19/03/2077 00:00	4453	Female	0.350710005	No	Dead	9.67	0.6	122.4866667	4.85
113	1.1	30/08/2093 11:43	255	Female	0.00658	No	Alive	8.31	0.47	134.3744681	2.19
110	0.6	12/11/2110 17:06	2	Male	0.073250003	No	Alive	21.9	0.51	326.3529412	0.27
99	1.5	29/10/2063 12:49	1105	Female	0.03884	No	Alive	10	0.3	253.3333333	2.98
110	0.8	12/11/2110 17:51	2	Male	0.073250003	No	Alive	13.9	0.37	285.5135135	0.27
109	1	19/03/2077 02:06	4453	Female	0.350710005	No	Dead	8.57	0.52	125.2538462	4.85
112	1	13/01/2077 01:58	6	Female	0.022949999	No	Alive	8.96	0.4	170.24	0.8
109	1.7	19/03/2077 03:14	4453	Female	0.350710005	No	Dead	10.8	0.52	157.8461538	4.85
113	1	30/08/2093 14:55	255	Female	0.00658	No	Alive	12	0.45	202.6666667	2.36
109	0.9	19/03/2077 03:39	4453	Female	0.350710005	No	Dead	12.5	0.52	182.6923077	4.85
110	1.2	12/11/2110 20:55	2	Male	0.073250003	No	Alive	5.79	0.42	104.7714286	0.27
99	1.5	29/10/2063 16:40	1105	Female	0.03884	No	Alive	10.6	0.35	230.1714286	3.53
113	1.2	30/08/2093 16:26	255	Female	0.00658	No	Alive	13.6	0.45	229.6888889	2.26
112	0.9	13/01/2077 04:41	6	Female	0.022949999	No	Alive	8.9	0.37	182.8108108	0.83
109	1.2	19/03/2077 05:41	4453	Female	0.350710005	No	Dead	12.7	0.65	148.4923077	4.85
110	1	12/11/2110 22:30	2	Male	0.073250003	No	Alive	15.2	0.46	251.1304348	0.27
109	1	19/03/2077 06:39	4453	Female	0.350710005	No	Dead	19.2	0.65	224.4923077	4.85
110	1.1	12/11/2110 23:50	2	Male	0.073250003	No	Alive	12.2	0.41	226.1463415	0.27
113	0.7	30/08/2093 19:06	255	Female	0.00658	No	Alive		0.55		2.86
113	1	30/08/2093 19:09	255	Female	0.00658	No	Alive	25.8	0.55	356.5090909	2.86
110	1.7	13/11/2110 01:03	2	Male	0.073250003	No	Alive	4.74	0.4	90.06	0.27
109	1.1	19/03/2077 09:22	4453	Female	0.350710005	No	Dead	14.3	0.66	164.6666667	4.85
99	1.5	29/10/2063 21:48	1105	Female	0.03884	No	Alive	9.22	0.3	233.5733333	3.68
112	0.9	13/01/2077 09:25	6	Female	0.022949999	No	Alive	10.8	0.37	221.8378378	1.1
110	1	13/11/2110 02:41	2	Male	0.073250003	No	Alive	10.9	0.51	162.4313725	0.27
113	1.1	30/08/2093 21:53	255	Female	0.00658	No	Alive	8.72	0.25	265.088	1.868
110	1.4	13/11/2110 03:56	2	Male	0.073250003	No	Alive	5.79	0.5	88.008	0.27
109	1	19/03/2077 11:43	4453	Female	0.350710005	No	Dead	9.92	0.54	139.6148148	4.85
112	1	13/01/2077 11:15	6	Female	0.022949999	No	Alive	9.11	0.37	187.1243243	1.1
113	1	31/08/2093 00:25	255	Female	0.00658	No	Alive	11.5	0.25	349.6	1.91
109	0.9	19/03/2077 13:13	4453	Female	0.350710005	No	Dead	9.23	0.54	129.9037037	4.85
110	1.4	13/11/2110 06:01	2	Male	0.073250003	No	Alive	5.75	0.83	52.65060241	0.27
110	0.7	13/11/2110 07:08	2	Male	0.073250003	No	Alive	35.1	0.93	286.8387097	0.27
112	0.9	13/01/2077 14:40	6	Female	0.022949999	No	Alive	9.47	0.37	194.5189189	1.7
113	1.1	31/08/2093 02:51	255	Female	0.00658	No	Alive	10.2	0.25	310.08	2.02
110	0.7	13/11/2110 07:57	2	Male	0.073250003	No	Alive	18.4	0.51	274.1960784	0.27
109	1.1	19/03/2077 16:16	4453	Female	0.350710005	No	Dead	9.93	0.54	139.7555556	4.85
110	1.4	13/11/2110 08:42	2	Male	0.073250003	No	Alive	5.23	0.51	77.9372549	0.27
110	0.9	13/11/2110 09:15	2	Male	0.073250003	No	Alive	10.1	0.6	127.9333333	0.27
113	1.1	31/08/2093 04:49	255	Female	0.00658	No	Alive	9.05	0.23	299.0434783	1.75
109	1	19/03/2077 17:59	4453	Female	0.350710005	No	Dead	9.25	0.54	130.1851852	4.85
110	1.1	13/11/2110 10:59	2	Male	0.073250003	No	Alive	10.1	0.6	127.9333333	0.27
99	1.8	30/10/2063 06:17	1105	Female	0.03884	No	Alive	9.41	0.3	238.3866667	3.97
112	0.9	13/01/2077 18:03	6	Female	0.022949999	No	Alive	8.74	0.37	179.5243243	1.1
113	1.1	31/08/2093 06:53	255	Female	0.00658	No	Alive	9.42	0.23	311.2695652	2.25
112	0.9	13/01/2077 20:35	6	Female	0.022949999	No	Alive	10.7	0.36	225.8888889	0.88
110	1.3	13/11/2110 13:46	2	Male	0.073250003	No	Alive	6.53	0.93	53.36344086	0.27
109	1	19/03/2077 21:36	4453	Female	0.350710005	No	Dead	10.8	0.69	118.9565217	4.85
110	1	13/11/2110 14:40	2	Male	0.073250003	No	Alive	15.7	0.93	128.3010753	0.27
110	1.1	13/11/2110 15:15	2	Male	0.073250003	No	Alive	10.5	0.85	93.88235294	0.27
99	1.6	30/10/2063 10:35	1105	Female	0.03884	No	Alive	9.6	0.3	243.2	4.31
109	1.1	19/03/2077 23:37	4453	Female	0.350710005	No	Dead	9.58	0.7	104.0114286	4.85
113	1.2	31/08/2093 11:41	255	Female	0.00658	No	Alive	10.5	0.23	346.9565217	1.45
110	1.2	13/11/2110 17:04	2	Male	0.073250003	No	Alive	7.92	0.82	73.40487805	0.27
112	1.1	14/01/2077 00:44	6	Female	0.022949999	No	Alive	9.13	0.3	231.2933333	0.9
109	0.9	20/03/2077 01:32	4453	Female	0.350710005	No	Dead	11.6	0.7	125.9428571	4.85
109	1.4	20/03/2077 01:47	4453	Female	0.350710005	No	Dead	12.7	0.7	137.8857143	4.85
110	2.1	13/11/2110 18:52	2	Male	0.073250003	No	Alive	4.09	0.81	38.37530864	0.27
109	1	20/03/2077 03:03	4453	Female	0.350710005	No	Dead	8.26	0.4	156.94	4.85
110	1.3	13/11/2110 19:44	2	Male	0.073250003	No	Alive	9.9	0.93	80.90322581	0.27
113	1.4	31/08/2093 15:00	255	Female	0.00658	No	Alive	11.9	0.25	361.76	2.15
109	1	20/03/2077 04:14	4453	Female	0.350710005	No	Dead	8.42	0.5	127.984	4.85
110	1.1	13/11/2110 20:35	2	Male	0.073250003	No	Alive	38.6	0.92	318.8695652	0.27
99	1.9	30/10/2063 16:13	1105	Female	0.03884	No	Alive	9.92	0.3	251.3066667	3.97
112	1.1	14/01/2077 04:06	6	Female	0.022949999	No	Alive	11.3	0.3	286.2666667	0.8
110	1.3	13/11/2110 21:54	2	Male	0.073250003	No	Alive	8.25	0.92	68.15217391	0.27
109	1	20/03/2077 06:16	4453	Female	0.350710005	No	Dead	11.4	0.5	173.28	4.85
113	1	31/08/2093 17:35	255	Female	0.00658	No	Alive	11.4	0.25	346.56	1.77
110	1.3	13/11/2110 22:38	2	Male	0.073250003	No	Alive	7.1	0.92	58.65217391	0.27
109	1.1	20/03/2077 06:37	4453	Female	0.350710005	No	Dead	10.1	0.5	153.52	4.85
109	1.1	20/03/2077 07:51	4453	Female	0.350710005	No	Dead	11.7	0.5	177.84	4.85
110	0.7	14/11/2110 00:22	2	Male	0.073250003	No	Alive	61.8	0.21	2236.571429	0.27
109	1.3	20/03/2077 09:03	4453	Female	0.350710005	No	Dead	12.1	0.5	183.92	4.85
113	1.4	31/08/2093 20:24	255	Female	0.00658	No	Alive	10.6	0.25	322.24	1.82
109	1	20/03/2077 11:17	4453	Female	0.350710005	No	Dead	8.02	0.5	121.904	4.85
113	1	31/08/2093 23:14	255	Female	0.00658	No	Alive	10.1	0.25	307.04	1.58
109	1	20/03/2077 12:31	4453	Female	0.350710005	No	Dead	12.5	0.63	150.7936508	4.85
99	1.4	31/10/2063 00:32	1105	Female	0.03884	No	Alive	10	0.3	253.3333333	3.55
[truncated: 12,081 more rows]
